# Supplementary material for: 5-hydroxymethylcytosine is highly dynamic across human fetal brain development
Source: BMC Genomics. 2017 Sep 18;18:738. doi: 10.1186/s12864-017-4091-x (PMC5604137; doi:10.1186/s12864-017-4091-x)
Supplement: Supplementary file 1 — Supplementary Tables. (ZIP 82808 kb) [file 12864_2017_4091_MOESM1_ESM.zip]

Archive with 7 entries (7 files):
- 3. Supplementary Tables.docx
- Supplementary table 14 - 144 sex DHRs.csv
- Supplementary table 16 .xls
- Supplementary table 18 - DNA hydroxymethylation QTLs.csv
- Supplementary table 4.csv
- Supplementary table 5 .csv
- Supplementary table 8 - 254 dDHRs.csv
