# Supplementary material for: 5-hydroxymethylcytosine is highly dynamic across human fetal brain development
Source: BMC Genomics. 2017 Sep 18;18:738. doi: 10.1186/s12864-017-4091-x (PMC5604137; doi:10.1186/s12864-017-4091-x)
Supplement: Supplementary file 1 — Supplementary Tables. (ZIP 82808 kb) [file 12864_2017_4091_MOESM1_ESM.zip › Supplementary table 14 - 144 sex DHRs.csv]

Chr	start	end	Size (bp)	n_probes	slk_sidak_p	Genes
X	153046175	153046895	720	9	2.12E-55	SRPK3
X	153688618	153688776	158	4	2.35E-32	PLXNA3
X	40037418	40037511	93	3	3.28E-29	BCOR
X	47077266	47077987	721	13	1.95E-27	CDK16
X	68348465	68348840	375	6	5.41E-25
X	109661602	109662304	702	9	7.87E-21	AMMECR1 RGAG1
X	66787995	66788396	401	6	8.70E-21	AR
X	152082354	152083022	668	5	1.53E-20	ZNF185
X	70331315	70331962	647	6	6.51E-20	IL2RG
X	73437943	73438388	445	4	7.27E-20	NCRNA00182 MIR421 MIR374B
X	21776178	21776495	317	7	8.41E-20	SMPX
X	65382529	65383372	843	4	2.66E-19	HEPH
X	68114285	68115083	798	5	3.51E-18
X	152939154	152940660	1506	9	4.28E-18	PNCK
X	69396942	69397705	763	7	3.32E-17	DGAT2L6
X	103029964	103032138	2174	9	7.95E-17	PLP1
X	149613398	149613746	348	4	1.50E-16	MAMLD1
X	70521196	70521651	455	6	3.05E-15	ITGB1BP2 BCYRN1
X	146312384	146313276	892	6	3.87E-15	MIR507 MIR506
X	144901492	144902063	571	4	5.19E-15	SLITRK2
X	69673642	69674333	691	3	7.28E-15	DLG3
X	13670524	13671633	1109	10	7.66E-15	TCEANC
X	74146242	74146609	367	3	2.97E-14	KIAA2022
X	24665296	24666269	973	10	3.51E-14	PCYT1B
X	99898590	99899349	759	5	4.51E-14	SRPX2
X	48367513	48368196	683	8	1.00E-13	PORCN
X	16888596	16889684	1088	6	1.57E-13	RBBP7
X	50653533	50654007	474	4	7.21E-13	BMP15
X	63005938	63007071	1133	4	1.27E-12	MIR1468
X	46937571	46938230	659	6	1.50E-12	RGN
X	149395936	149396269	333	4	1.75E-12	MIR2114
X	152990332	152991266	934	7	1.90E-12	BCAP31 ABCD1
X	71792701	71793640	939	8	2.04E-12	HDAC8
X	152906667	152907169	502	3	2.86E-12	DUSP9
X	138612616	138612931	315	3	6.73E-12	F9
X	153167851	153167906	55	3	7.46E-12	AVPR2
X	112067706	112067834	128	3	8.28E-12	AMOT
X	110365603	110365848	245	3	9.62E-12	PAK3
X	49964918	49965359	441	4	1.62E-11	AKAP4
X	53460775	53461710	935	11	3.04E-11	HSD17B10
X	107976903	107977759	856	4	5.87E-11	IRS4
X	110513791	110514232	441	5	1.15E-10	CAPN6
X	152759883	152760907	1024	10	1.43E-10	BGN
X	30248436	30248779	343	3	2.35E-10	MAGEB3
X	49042556	49043356	800	8	2.43E-10	PRICKLE3
X	9733287	9734313	1026	7	5.05E-10	GPR143
X	30259964	30260302	338	3	5.22E-10	MAGEB4
X	101395217	101395770	553	3	9.90E-10	TCEAL6
X	133675340	133675481	141	3	1.04E-09	MIR450A1 MIR450B MIR542 MIR450A2
X	75648961	75649762	801	4	1.11E-09	MAGEE1
X	102347925	102348040	115	3	1.12E-09	NXF3
X	50557022	50557801	779	8	1.33E-09	SHROOM4
X	9858470	9858994	524	6	2.57E-09	SHROOM2
X	44203674	44204117	443	3	3.14E-09	EFHC2
X	120182714	120183586	872	3	3.73E-09	GLUD2
X	21673930	21674816	886	4	5.56E-09	KLHL34
X	103087380	103088090	710	3	5.73E-09	RAB9B
X	23017887	23018131	244	9	6.02E-09	DDX53
X	135278915	135279019	104	3	6.02E-09	FHL1
X	153602721	153603504	783	12	6.08E-09	FLNA
X	125300035	125300482	447	6	8.05E-09	DCAF12L2
X	68047520	68048455	935	16	1.03E-08	EFNB1
X	66763009	66764127	1118	14	1.10E-08	AR
X	53584134	53584278	144	3	1.35E-08	MIR98 HUWE1 MIRLET7F2
X	40009864	40010469	605	3	1.48E-08	BCOR
X	106045823	106046438	615	4	1.62E-08	TBC1D8B
X	135862961	135863727	766	7	1.84E-08	ARHGEF6
X	128872002	128872154	152	3	2.14E-08	XPNPEP2
X	67867130	67867719	589	9	4.12E-08	STARD8
X	12974205	12974820	615	4	4.39E-08
X	71526944	71527607	663	9	4.51E-08	CITED1
X	147581562	147582940	1378	12	6.40E-08	AFF2
X	11161309	11161961	652	3	7.80E-08	ARHGAP6
X	18908079	18908381	302	5	8.15E-08	LOC100132163
X	49777565	49777975	410	4	9.85E-08	MIR502 CLCN5 MIR660
X	49686139	49686432	293	3	1.26E-07	CLCN5
X	70442524	70443094	570	7	1.61E-07	BCYRN1 GJB1
X	7137332	7137914	582	5	1.64E-07	STS
X	16140373	16140652	279	3	1.65E-07	GRPR
X	78623745	78624109	364	3	1.82E-07	ITM2A
X	132094977	132096115	1138	7	2.03E-07	HS6ST2
X	135631653	135632061	408	3	2.22E-07	VGLL1 MIR934
X	47049948	47050481	533	12	2.29E-07	UBA1
X	110186893	110187556	663	7	2.92E-07	PAK3
X	43741310	43741946	636	9	2.95E-07	MAOB
X	40064418	40064923	505	4	3.04E-07
X	48619642	48620338	696	4	3.46E-07	GLOD5
X	153029150	153029723	573	7	3.47E-07	PLXNB3
X	150884331	150884747	416	3	3.48E-07	FATE1
X	149106022	149107030	1008	14	4.18E-07	LOC100272228 CXorf40B
X	63424088	63424406	318	3	5.67E-07	FAM123B
X	47092037	47092561	524	3	5.88E-07	USP11
X	133940723	133941226	503	9	8.55E-07	FAM122C
X	153284899	153285646	747	6	1.11E-06	IRAK1 MIR718
X	47433374	47433923	549	4	1.30E-06	SYN1
X	69641418	69642230	812	3	1.31E-06	GDPD2
X	109683163	109683491	328	3	1.33E-06	AMMECR1 RGAG1
X	47229789	47230279	490	3	1.39E-06	ZNF157
X	142719333	142719641	308	3	1.42E-06	SLITRK4
X	119495705	119496003	298	3	1.69E-06	ATP1B4
X	118284586	118285789	1203	11	2.08E-06	KIAA1210
X	10094051	10094364	313	3	2.28E-06	WWC3
X	130191788	130192576	788	11	2.55E-06	FLJ30058
X	38211309	38211887	578	3	3.54E-06	OTC
X	102510111	102510315	204	6	3.64E-06	TCEAL8
X	100740275	100740938	663	3	5.26E-06	ARMCX4
X	16860614	16860765	151	4	5.38E-06	CXorf15
X	46771154	46771885	731	5	5.62E-06	PHF16
X	49778939	49779545	606	4	6.60E-06	CLCN5 MIR502
X	102629870	102630412	542	3	6.99E-06	NGFRAP1
X	15288115	15288573	458	4	7.48E-06	ASB9
X	123479823	123480595	772	5	8.83E-06	SH2D1A
X	15683007	15683404	397	5	1.07E-05	TMEM27
X	38660266	38660705	439	9	1.10E-05	MID1IP1
X	49127115	49127367	252	3	2.20E-05	PPP1R3F
X	118780826	118780931	105	3	2.23E-05	SEPT6 MIR766
X	26210302	26210713	411	7	3.16E-05	MAGEB6
X	105854952	105855387	435	10	3.36E-05	CXorf57
X	133305793	133306723	930	6	3.39E-05	MIR106A
X	100640503	100641288	785	3	3.82E-05	BTK
X	18690197	18690401	204	3	5.04E-05	RS1
X	139865953	139866658	705	7	5.40E-05	CDR1
X	84634308	84634769	461	7	5.61E-05	POF1B
X	149736453	149737056	603	8	6.45E-05	MTM1
X	149716155	149716605	450	5	6.56E-05
X	55057395	55058096	701	3	7.10E-05	ALAS2
X	15525321	15525515	194	3	7.12E-05	BMX
X	108868237	108868932	695	6	7.93E-05	KCNE1L
X	45059906	45060545	639	7	8.25E-05	CXorf36
X	130423014	130423459	445	9	0.0001132	IGSF1
X	53122826	53123625	799	6	0.0001504
X	108725107	108725541	434	3	0.0001509	GUCY2F
X	70434406	70435083	677	4	0.000172	BCYRN1 GJB1
X	72348015	72348371	356	3	0.0002245	NAP1L6
X	54825888	54825989	101	3	0.0002289	ITIH5L
X	114794530	114795096	566	3	0.0002314	PLS3
X	15518741	15519108	367	3	0.0003143	BMX
X	37430711	37430890	179	3	0.0003448	LANCL3
X	129627603	129627922	319	3	0.0003841	FAM45B
X	96138767	96139068	301	5	0.0003859	DIAPH2 RPA4
X	102584953	102585148	195	4	0.0007326	TCEAL7
X	39948097	39948610	513	3	0.001394	BCOR
X	119737767	119738403	636	8	0.005854	MCTS1
X	102631077	102631698	621	3	0.006181	NGFRAP1
