# Supplementary material for: 5-hydroxymethylcytosine is highly dynamic across human fetal brain development
Source: BMC Genomics. 2017 Sep 18;18:738. doi: 10.1186/s12864-017-4091-x (PMC5604137; doi:10.1186/s12864-017-4091-x)
Supplement: Supplementary file 1 — Supplementary Tables. (ZIP 82808 kb) [file 12864_2017_4091_MOESM1_ESM.zip › Supplementary table 16 .xls]

## Sheet: Brown
ID	Name	Type	n Genes in Pathway	n Test List Genes in Pathway	P-value	Genes in Test List and pathway
GO:0046847	filopodium assembly	biological_process	23	6	3.75127e-09	ARHGAP26|BAIAP2|DNM3|EZR|FGD6|SPATA13	GO:0031252|GO:0008093|GO:0032489|GO:0030175|GO:0051020|GO:0030676|GO:0030027|GO:0008092|GO:0007016|GO:0031267|GO:2001222|GO:0022604|GO:0005099|GO:0001726|GO:0050808|GO:0031175|GO:0030054|GO:0030336|GO:0030155|GO:0016477|GO:0008289|GO:0042802|GO:0016578|GO:0030169|GO:0090075|GO:0003779|GO:0048546|GO:0007596|GO:0050817|GO:0006024|GO:0006650|GO:0030182|GO:0048753|GO:0032318|GO:0051015|GO:0003008|GO:…	cell leading edge|cytoskeletal adaptor activity|regulation of Cdc42 protein signal transduction|filopodium|GTPase binding|Rac guanyl-nucleotide exchange factor activity|lamellipodium|cytoskeletal protein binding|cytoskeletal anchoring at plasma membrane|small GTPase binding|regulation of neuron migration|regulation of cell morphogenesis|Ras GTPase activator activity|ruffle|synapse organization|ne…
GO:0048786	presynaptic active zone	cellular_component	13	4	2.50417e-08	ADORA1|GAD1|GRM4|SLC17A7	GO:0042734|GO:0044306|GO:0007216|GO:0051966|GO:0060198|GO:0033267|GO:0030425|GO:0030424|GO:0014069|GO:0050806|GO:0048512|GO:0097060|GO:0045211|GO:0007269|GO:0043198|GO:0044456|GO:0002686|GO:0050951|GO:0051971|GO:0007622|GO:0043649|GO:0050877|GO:0061098|GO:0051970|GO:0023061|GO:0008066|GO:0016831|GO:0060740|GO:0007631	presynaptic membrane|neuron projection terminus|G-protein coupled glutamate receptor signaling pathway|regulation of synaptic transmission|clathrin-sculpted vesicle|axon part|dendrite|axon|postsynaptic density|positive regulation of synaptic transmission|circadian behavior|synaptic membrane|postsynaptic membrane|neurotransmitter secretion|dendritic shaft|synapse part|negative regulation of leukoc…
GO:0010971	positive regulation of G2/M transition of mitotic cell cycle	biological_process	10	3	1.77903e-06	APP|BRD4|PBX1	GO:0010389|GO:1901992|GO:1901989|GO:0045665|GO:0048589|GO:0007018|GO:0048588|GO:0001967|GO:0019098|GO:0030325|GO:0030178|GO:0009101	regulation of G2/M transition of mitotic cell cycle|positive regulation of mitotic cell cycle phase transition|positive regulation of cell cycle phase transition|negative regulation of neuron differentiation|developmental growth|microtubule-based movement|developmental cell growth|suckling behavior|reproductive behavior|adrenal gland development|negative regulation of Wnt signaling pathway|glycop…
GO:0004114	3'	5'-cyclic-nucleotide phosphodiesterase activity	24	5	3.79172e-06	PDE1C|PDE2A|PDE7B|PDE8A|PDE9A	GO:0004112|GO:0006198|GO:0009214|GO:0004115|GO:0008081|GO:0043114|GO:0019935	cyclic-nucleotide phosphodiesterase activity|cAMP catabolic process|cyclic nucleotide catabolic process|3'|phosphoric diester hydrolase activity|regulation of vascular permeability|cyclic-nucleotide-mediated signaling
GO:0007610	behavior	biological_process	471	35	6.134e-06	ADORA1|AMPH|APP|ARRB2|ATP8A2|CNTN2|CPT1A|FGF12|FXN|FZD4|GCNT4|GRM4|HCRTR2|ITGA3|ITPR3|JPH3|KCNMA1|MYO15A|NAV2|NTAN1|OSM|P2RX3|PHF21A|RGS14|SERPINE2|SEZ6|SHANK2|SHC3|SLC17A7|SOBP|STRA6|SYNGAP1|THBS1|THRA|TNR	GO:0050890|GO:0044708|GO:0007611|GO:0050804|GO:0051969|GO:0050905|GO:0007612|GO:0043005|GO:0031644|GO:0008344|GO:0007399|GO:0051960|GO:0031646|GO:0050884|GO:0060284|GO:0007626|GO:0048870|GO:0051674|GO:0003018|GO:0050885|GO:0050805|GO:0014821|GO:0002029|GO:0022401|GO:0014013|GO:0021549|GO:0021783|GO:0021683|GO:0010719|GO:0007567|GO:0031032|GO:0003254|GO:0010594|GO:0033268|GO:0051537|GO:0046621|GO:…	cognition|single-organism behavior|learning or memory|regulation of synaptic transmission|regulation of transmission of nerve impulse|neuromuscular process|learning|neuron projection|regulation of neurological system process|adult locomotory behavior|nervous system development|regulation of nervous system development|positive regulation of neurological system process|neuromuscular process control…
GO:0030971	receptor tyrosine kinase binding	molecular_function	37	6	8.25851e-06	ANGPT1|ARHGEF16|GAB2|NRG3|PIK3R1|PITPNM3	GO:0007171|GO:0050730|GO:0010595|GO:0046474|GO:0030850|GO:0035091	activation of transmembrane receptor protein tyrosine kinase activity|regulation of peptidyl-tyrosine phosphorylation|positive regulation of endothelial cell migration|glycerophospholipid biosynthetic process|prostate gland development|phosphatidylinositol binding
GO:0044297	cell body	cellular_component	356	28	1.73816e-05	ACOT7|ADORA1|CCT7|CIT|CNTN2|CYP17A1|DAB2IP|DIXDC1|DPYSL5|EFNA2|EZR|GNB3|GRIK3|GRIK5|ITPR3|KCNIP1|KCNN3|KSR2|NCDN|NEUROG1|NGB|P2RX3|PDE9A|SEZ6|SHANK2|SORL1|SRCIN1|TOP1	GO:0097458|GO:0043025|GO:0042995|GO:0031594|GO:0031434|GO:0048010|GO:0006206|GO:0023021|GO:0005875	neuron part|neuronal cell body|cell projection|neuromuscular junction|mitogen-activated protein kinase kinase binding|vascular endothelial growth factor receptor signaling pathway|pyrimidine nucleobase metabolic process|termination of signal transduction|microtubule associated complex
GO:0060291	long-term synaptic potentiation	biological_process	24	5	2.23082e-05	ITPR3|RGS14|SERPINE2|SHANK2|TNR	GO:0014067|GO:0001952|GO:0070373|GO:0051219	negative regulation of phosphatidylinositol 3-kinase signaling|regulation of cell-matrix adhesion|negative regulation of ERK1 and ERK2 cascade|phosphoprotein binding
GO:0043204	perikaryon	cellular_component	53	7	3.6742e-05	EFNA2|GRIK3|GRIK5|NEUROG1|NGB|PDE9A|TOP1	GO:0020037	heme binding
GO:0032312	regulation of ARF GTPase activity	biological_process	26	5	5.01473e-05	ACAP3|AGAP1|AGAP3|DAB2IP|GIT1	GO:0060589|GO:0005096|GO:0032012	nucleoside-triphosphatase regulator activity|GTPase activator activity|regulation of ARF protein signal transduction
GO:0005083	small GTPase regulator activity	molecular_function	175	17	5.67819e-05	ACAP3|AGAP1|AGAP3|ARHGAP26|CDC42BPB|CIT|DAB2IP|GIT1|MAP4K4|RAP1GAP|RGS14|SGSM2|SYNGAP1|TBC1D10A|TBC1D16|TBC1D19|TBC1D22B	GO:0005097|GO:0030695|GO:0008060	Rab GTPase activator activity|GTPase regulator activity|ARF GTPase activator activity
GO:0035249	synaptic transmission	glutamatergic	22	4	7.32067e-05	GRIK5|NAPA|SHC3|SLC17A7
GO:0060090	binding	bridging	139	14	7.4153e-05	ARHGAP26|BAIAP2|BIN3|CUX1|DAB2IP|FRMD4A|GAB2|GRB10|KSR2|PIK3R1|SH3BP2|SHB|SPRR1A|SRC	GO:0035591|GO:0030674|GO:0005070|GO:0018149	signaling adaptor activity|protein binding|SH3/SH2 adaptor activity|peptide cross-linking
GO:0048167	regulation of synaptic plasticity	biological_process	106	12	8.25334e-05	ADORA1|BAIAP2|CNTN2|ITPR3|JPH3|NCDN|P2RX3|RGS14|SERPINE2|SHANK2|SYNGAP1|TNR	GO:0045664	regulation of neuron differentiation
GO:0003774	motor activity	molecular_function	132	13	8.45465e-05	APPBP2|DNAH17|DNAH5|DNHD1|KIF13A|KIF25|KIF26B|KIF5C|MYH11|MYH6|MYO15A|MYO16|SNX29	GO:0003777|GO:0001539|GO:0044447|GO:0005871|GO:0005858|GO:0007017|GO:0005859	microtubule motor activity|ciliary or bacterial-type flagellar motility|axoneme part|kinesin complex|axonemal dynein complex|microtubule-based process|muscle myosin complex
GO:0043195	terminal bouton	cellular_component	37	7	9.53344e-05	AAK1|ADORA1|GRIK3|GRIK5|GRM4|KCNMA1|P2RX3	GO:0043679|GO:0006213	axon terminus|pyrimidine nucleoside metabolic process
GO:0004653	polypeptide N-acetylgalactosaminyltransferase activity	molecular_function	20	4	0.000114243	GALNT10|GALNTL2|GALNTL4|GALNTL6	GO:0008376|GO:0016757|GO:0016758|GO:0006493	acetylgalactosaminyltransferase activity|transferase activity|transferase activity|protein O-linked glycosylation
GO:0045202	synapse	cellular_component	542	39	0.000129579	AAK1|ADORA1|AMPH|APBB2|APP|ARRB2|CACNG5|CADPS|CADPS2|CNTN2|CYFIP1|DLGAP1|DNM3|DTNBP1|EFNA2|ELFN1|GABBR1|GAD1|GRIK3|GRIK5|GRM4|ITGA3|KCNMA1|KCNN3|KSR2|MYRIP|P2RX3|PDE2A|PDZRN3|PHACTR1|RGS14|RIMBP2|SERPINE2|SHANK2|SLC17A7|SLC6A17|SRCIN1|SYPL1|SYT2	GO:0030672	synaptic vesicle membrane
GO:0017124	SH3 domain binding	molecular_function	120	12	0.000147001	ARHGAP26|BAIAP2|BCAR1|CCDC6|CIT|DAB2IP|DOCK3|FUT8|GRIK5|SH3BP2|SHANK2|SYNGAP1	GO:0010324|GO:0052646	membrane invagination|alditol phosphate metabolic process
GO:0016780	phosphotransferase activity	for other substituted phosphate groups	15	3	0.000151855	CDS1|GNPTAB|PIGG	GO:0046341|GO:0036148	CDP-diacylglycerol metabolic process|phosphatidylglycerol acyl-chain remodeling
GO:0005925	focal adhesion	cellular_component	131	13	0.000169892	AFAP1|ARHGAP26|BCAR1|DIXDC1|EZR|FBLIM1|FLNB|GIT1|LPP|MYH6|TNS3|TRIP6|ZFYVE21	GO:0005924|GO:0030055|GO:0070161|GO:0005912	cell-substrate adherens junction|cell-substrate junction|anchoring junction|adherens junction
GO:0007193	adenylate cyclase-inhibiting G-protein coupled receptor signaling pathway	biological_process	57	7	0.000182772	ADORA1|C5orf23|CORT|GABBR1|GRIK3|GRM4|S1PR3
GO:0090036	regulation of protein kinase C signaling	biological_process	14	3	0.000198322	AKAP12|GPD1L|SEZ6	GO:0033135	regulation of peptidyl-serine phosphorylation
GO:0007162	negative regulation of cell adhesion	biological_process	95	10	0.000242434	ANGPT1|FZD4|PIK3R1|SERPINE2|SRC|SRCIN1|TBCD|THBS1|TNC|TNR	GO:0010812|GO:0051895|GO:1901889|GO:0001953|GO:0010633|GO:0051346	negative regulation of cell-substrate adhesion|negative regulation of focal adhesion assembly|negative regulation of cell junction assembly|negative regulation of cell-matrix adhesion|negative regulation of epithelial cell migration|negative regulation of hydrolase activity
GO:0048266	behavioral response to pain	biological_process	15	3	0.000260848	OSM|P2RX3|THBS1	GO:0042534	regulation of tumor necrosis factor biosynthetic process
GO:0010955	negative regulation of protein processing	biological_process	17	3	0.000270115	SERPINE2|SERPINF2|THBS1	GO:0010951|GO:0010466|GO:0051917	negative regulation of endopeptidase activity|negative regulation of peptidase activity|regulation of fibrinolysis
GO:0010632	regulation of epithelial cell migration	biological_process	116	11	0.00035814	ANGPT1|BCAR1|CTSH|DAB2IP|HDAC5|ITGA3|MCC|NRP2|PPAP2B|PPM1F|THBS1	GO:0010634|GO:0030334|GO:0051270|GO:0040012|GO:2000145|GO:0051894|GO:1901890	positive regulation of epithelial cell migration|regulation of cell migration|regulation of cellular component movement|regulation of locomotion|regulation of cell motility|positive regulation of focal adhesion assembly|positive regulation of cell junction assembly
GO:0007379	segment specification	biological_process	17	3	0.000395731	MEOX1|MLLT3|MTF2
GO:0043197	dendritic spine	cellular_component	96	10	0.000448342	APP|ARRB2|DLGAP1|DNM3|DTNBP1|NR1D1|P2RX3|RGS14|SEZ6|SHANK2
GO:0044309	neuron spine	cellular_component	96	10	0.000448342	APP|ARRB2|DLGAP1|DNM3|DTNBP1|NR1D1|P2RX3|RGS14|SEZ6|SHANK2
GO:0048699	generation of neurons	biological_process	1209	70	0.000500991	APBB2|APP|ATP8A2|BAIAP2|BTBD3|CIT|CLCF1|CNTN2|COL5A1|COL9A1|COL9A2|CUX1|CYFIP1|DAB2IP|DFNA5|DIXDC1|DPYSL5|DTNBP1|DUOXA1|EFNA2|EOMES|EZR|FLOT1|FOXN4|FZD4|GAS7|IHH|ISLR2|ITGA3|KCNMA1|KCNQ3|KIAA1598|KLF7|LHX9|MARK2|MYH11|MYO16|NAPA|NAV1|NCDN|NEUROG1|NFIX|NRP2|NTNG2|ODZ4|OPCML|PBX1|PLXNA1|PRICKLE2|PRKCH|PTPRG|RGS14|RGS6|SATB2|SEMA6A|SERPINE2|SEZ6|SRC|SRCIN1|STK24|STMN1|SYNGAP1|TBR1|TCF4|TFAP2A|TIAM1|…	GO:0022008|GO:0050767|GO:0014015|GO:0048710|GO:0045685|GO:0032438	neurogenesis|regulation of neurogenesis|positive regulation of gliogenesis|regulation of astrocyte differentiation|regulation of glial cell differentiation|melanosome organization
GO:0014855	striated muscle cell proliferation	biological_process	15	3	0.000531005	ODZ4|RXRA|TK1	GO:0033002|GO:0060525|GO:0043094	muscle cell proliferation|prostate glandular acinus development|cellular metabolic compound salvage
GO:0005543	phospholipid binding	molecular_function	275	20	0.000731421	ABCA1|AGAP1|AMPH|ARHGAP26|CLVS2|DAB2IP|FAM123A|GAB2|GRK5|ITPR3|PHF12|PLA2G4B|PLD2|SNX15|SNX29|SNX8|SYT2|THBS1|TIAM1|VPS36	GO:0032506	cytokinetic process
GO:0033363	secretory granule organization	biological_process	18	3	0.000736697	ABCA1|DTNBP1|SERPINE2	GO:0060155|GO:0031094	platelet dense granule organization|platelet dense tubular network
GO:0005518	collagen binding	molecular_function	53	6	0.000756826	ANTXR1|CD44|ITGA3|NID2|PODN|THBS1
GO:0046849	bone remodeling	biological_process	40	5	0.000768648	EFNA2|IHH|LTBP3|NCDN|SRC	GO:0045453|GO:0010171	bone resorption|body morphogenesis
GO:0060560	developmental growth involved in morphogenesis	biological_process	89	9	0.000820306	APP|BIN3|COL9A1|CYFIP1|KIF26B|NRP2|SFRP1|THBS1|TNC	GO:0003417|GO:0060442|GO:2000050|GO:0060428	growth plate cartilage development|branching involved in prostate gland morphogenesis|regulation of non-canonical Wnt signaling pathway|lung epithelium development
GO:0051017	actin filament bundle assembly	biological_process	36	5	0.000845093	BAIAP2|EZR|GAS7|PHACTR1|SPIRE1
GO:0061572	actin filament bundle organization	biological_process	36	5	0.000845093	BAIAP2|EZR|GAS7|PHACTR1|SPIRE1
GO:0031985	Golgi cisterna	cellular_component	84	8	0.000885718	B4GALT3|CANT1|CIT|FUT8|NECAB3|SORT1|ST3GAL3|UXS1	GO:0031984|GO:0005795|GO:0032580|GO:0016782	organelle subcompartment|Golgi stack|Golgi cisterna membrane|transferase activity
GO:0032982	myosin filament	cellular_component	18	3	0.000911636	MYH11|MYH6|MYOM2
GO:0035235	ionotropic glutamate receptor signaling pathway	biological_process	18	3	0.000973662	APP|GRIK3|GRIK5	GO:0007215	glutamate receptor signaling pathway
GO:0031573	intra-S DNA damage checkpoint	biological_process	10	2	0.000984358	CDS1|TIPIN	GO:0045005	maintenance of fidelity involved in DNA-dependent DNA replication
GO:0051918	negative regulation of fibrinolysis	biological_process	10	2	0.00101961	SERPINF2|THBS1
GO:0048013	ephrin receptor signaling pathway	biological_process	28	4	0.00107686	EFNA2|EFNB2|EPHB6|TIAM1	GO:0046875	ephrin receptor binding
GO:0008655	pyrimidine-containing compound salvage	biological_process	10	2	0.00116234	TK1|UCKL1	GO:0019206|GO:0072527	nucleoside kinase activity|pyrimidine-containing compound metabolic process
GO:0002031	G-protein coupled receptor internalization	biological_process	10	2	0.00119299	ARRB2|PLD2	GO:0043112|GO:0031623|GO:0045744	receptor metabolic process|receptor internalization|negative regulation of G-protein coupled receptor protein signaling pathway
GO:0042535	positive regulation of tumor necrosis factor biosynthetic process	biological_process	10	2	0.00119299	THBS1|TNFRSF8
GO:0042975	peroxisome proliferator activated receptor binding	molecular_function	10	2	0.00125652	HMGA1|PRMT2	GO:0045598|GO:0045815	regulation of fat cell differentiation|positive regulation of gene expression
GO:0060323	head morphogenesis	biological_process	35	5	0.00130531	IHH|SSBP3|STRA6|TCF4|TFAP2A
GO:1901888	regulation of cell junction assembly	biological_process	42	5	0.00143092	PPM1F|PRKCH|SFRP1|SRC|THBS1	GO:0051893|GO:0090109	regulation of focal adhesion assembly|regulation of cell-substrate junction assembly
GO:0071295	cellular response to vitamin	biological_process	10	2	0.00145363	SFRP1|TNC	GO:0071379|GO:0071398|GO:0007159	cellular response to prostaglandin stimulus|cellular response to fatty acid|leukocyte cell-cell adhesion
GO:0051967	negative regulation of synaptic transmission	glutamatergic	10	2	0.0016093	ADORA1|GRIK3
GO:0006654	phosphatidic acid biosynthetic process	biological_process	31	4	0.00162246	AGPAT4|GPD1L|PLA2G4B|PLD2	GO:0036152|GO:0046471|GO:0016024|GO:0004623|GO:0036150	phosphatidylethanolamine acyl-chain remodeling|phosphatidylglycerol metabolic process|CDP-diacylglycerol biosynthetic process|phospholipase A2 activity|phosphatidylserine acyl-chain remodeling
GO:0046473	phosphatidic acid metabolic process	biological_process	31	4	0.00162246	AGPAT4|GPD1L|PLA2G4B|PLD2
GO:0007034	vacuolar transport	biological_process	45	5	0.00162917	HGSNAT|KIF13A|SORT1|TRAK1|VPS26B	GO:0007041|GO:0008333	lysosomal transport|endosome to lysosome transport
GO:0016830	carbon-carbon lyase activity	molecular_function	48	5	0.00170961	CYP17A1|DERA|GAD1|ME3|UXS1
GO:0048711	positive regulation of astrocyte differentiation	biological_process	10	2	0.00172135	CLCF1|SERPINE2	GO:0050731	positive regulation of peptidyl-tyrosine phosphorylation
GO:0043171	peptide catabolic process	biological_process	10	2	0.00180999	CTSH|ECE1
GO:0042562	hormone binding	molecular_function	58	6	0.00183326	C5orf23|CTSH|ECE1|HCRTR2|PIK3R1|THRA	GO:0017046	peptide hormone binding
GO:0032365	intracellular lipid transport	biological_process	19	3	0.00206386	ABCA1|CPT1A|PRKAG2	GO:1902001|GO:1902603|GO:0015838|GO:0015879	fatty acid transmembrane transport|carnitine transmembrane transport|amino-acid betaine transport|carnitine transport
GO:0001191	RNA polymerase II transcription factor binding transcription factor activity involved in negative regulation of transcription	molecular_function	31	4	0.00212479	EOMES|MINA|PHF12|TFAP2A
GO:0031589	cell-substrate adhesion	biological_process	134	11	0.0021452	ANGPT1|ANTXR1|CD44|COL13A1|FZD4|ITGA3|JAM3|NID2|SRCIN1|TIAM1|TRIP6
GO:0033623	regulation of integrin activation	biological_process	10	2	0.00218944	FBLIM1|SRC
GO:0050886	endocrine process	biological_process	43	5	0.00223381	ECE1|EDN2|EPHB6|FZD4|SERPINF2	GO:0060986	endocrine hormone secretion
GO:0034122	negative regulation of toll-like receptor signaling pathway	biological_process	20	3	0.00228021	ARRB2|DAB2IP|NR1D1	GO:0034143	regulation of toll-like receptor 4 signaling pathway
GO:0035414	negative regulation of catenin import into nucleus	biological_process	10	2	0.00237581	DAB2IP|WWTR1	GO:0060828|GO:0035329	regulation of canonical Wnt signaling pathway|hippo signaling
GO:0006897	endocytosis	biological_process	372	23	0.00258079	AAK1|ABCA1|ADORA1|AMPH|APP|ARRB2|BAIAP2|CLEC10A|CNTN2|DGKD|DNM3|EZR|ITPR3|KIAA0226|MRC2|NOSTRIN|PIK3R1|PLD2|SH3GL3|SORL1|SORT1|SRC|THBS1	GO:0006911	phagocytosis
GO:0060765	regulation of androgen receptor signaling pathway	biological_process	22	3	0.00268046	ARRB2|PRMT2|SFRP1
GO:0051183	vitamin transporter activity	molecular_function	22	3	0.00269506	FLOT1|SLC19A3|STRA6	GO:0051180	vitamin transport
GO:0071636	positive regulation of transforming growth factor beta production	biological_process	11	2	0.00287116	SERPINF2|THBS1
GO:0051496	positive regulation of stress fiber assembly	biological_process	30	4	0.00291776	ARHGEF10|PPM1F|SERPINF2|SFRP1	GO:0032233	positive regulation of actin filament bundle assembly
GO:2000095	regulation of Wnt signaling pathway	planar cell polarity pathway	11	2	0.00321691	MLLT3|SFRP1	GO:0090090	negative regulation of canonical Wnt signaling pathway
GO:0032239	regulation of nucleobase-containing compound transport	biological_process	11	2	0.00329038	ADORA1|ZC3H3
GO:0032403	protein complex binding	molecular_function	641	37	0.00329561	AAK1|ADORA1|AMBP|ANTXR1|ARRB2|CLIP1|COL5A1|CORO2B|CTSH|CYFIP1|DAB2IP|EMP2|EZR|FYB|GAS7|GRB10|IFNK|ITGA3|JAM3|KIF13A|KIF25|KIF26B|KIF5C|LAMB3|MAP6D1|MLH3|MTUS2|MYH11|MYO16|PFKP|PIK3R1|PPAP2B|RGS14|RPTOR|SRC|THBS1|THRA
GO:0044321	response to leptin	biological_process	12	2	0.00339445	INHBB|NR1D1	GO:0005978|GO:0009250	glycogen biosynthetic process|glucan biosynthetic process
GO:0043116	negative regulation of vascular permeability	biological_process	11	2	0.0034162	ANGPT1|PDE2A
GO:0061029	eyelid development in camera-type eye	biological_process	11	2	0.00362649	STRA6|TFAP2A	GO:0060900	embryonic camera-type eye formation
GO:0043129	surfactant homeostasis	biological_process	11	2	0.0037083	CTSH|NAPA	GO:0048875	chemical homeostasis within a tissue
GO:0047617	acyl-CoA hydrolase activity	molecular_function	12	2	0.00383239	ACOT7|THEM5	GO:0016289	CoA hydrolase activity
GO:0016048	detection of temperature stimulus	biological_process	11	2	0.00396371	ADORA1|ARRB2
GO:0030934	anchoring collagen	cellular_component	10	2	0.0040712	COL9A1|COL9A2
GO:0042599	lamellar body	cellular_component	12	2	0.004113	CTSH|NAPA
GO:0032695	negative regulation of interleukin-12 production	biological_process	12	2	0.00423028	ARRB2|THBS1
GO:0043240	Fanconi anaemia nuclear complex	cellular_component	12	2	0.00438108	APITD1|FANCA
GO:0060600	dichotomous subdivision of an epithelial terminal unit	biological_process	11	2	0.00448939	CTSH|PLXNA1	GO:0017154	semaphorin receptor activity
GO:0014701	junctional sarcoplasmic reticulum membrane	cellular_component	10	2	0.00474351	JPH1|JPH3
GO:0044798	nuclear transcription factor complex	cellular_component	70	6	0.0048623	CAST|GTF3C1|NFYB|PRMT2|TAF3|TRRAP
GO:0048679	regulation of axon regeneration	biological_process	12	2	0.00528119	STK24|TNR
GO:0070570	regulation of neuron projection regeneration	biological_process	12	2	0.00528119	STK24|TNR
GO:0034109	homotypic cell-cell adhesion	biological_process	34	4	0.00539143	CD44|PPAP2B|STK10|ZAP70	GO:0022409	positive regulation of cell-cell adhesion
GO:0045986	negative regulation of smooth muscle contraction	biological_process	12	2	0.00542766	ADORA1|KCNMA1
GO:0035088	establishment or maintenance of apical/basal cell polarity	biological_process	22	3	0.00640792	EZR|MARK2|PRICKLE2	GO:0045197	establishment or maintenance of epithelial cell apical/basal polarity
GO:0061245	establishment or maintenance of bipolar cell polarity	biological_process	22	3	0.00640792	EZR|MARK2|PRICKLE2
GO:0046348	amino sugar catabolic process	biological_process	13	2	0.00652882	AMDHD2|CHID1
GO:0006309	apoptotic DNA fragmentation	biological_process	26	3	0.00659519	ARRB2|DNASE1L3|SFRP1
GO:0017048	Rho GTPase binding	molecular_function	61	6	0.00669247	ARHGEF16|CDC42BPB|CIT|CYFIP1|DIAPH3|RTKN
GO:0008201	heparin binding	molecular_function	141	11	0.00713527	APP|COL13A1|COL5A1|FGF12|LTBP2|LTBP3|NAV2|NRP2|SERPINE2|SFRP1|THBS1
GO:0001784	phosphotyrosine binding	molecular_function	13	2	0.00741725	PTPN5|ZAP70
GO:0031113	regulation of microtubule polymerization	biological_process	20	3	0.00764547	CLIP1|STMN1|TBCD
GO:0043394	proteoglycan binding	molecular_function	21	3	0.00781235	COL5A1|GPC6|THBS1
GO:0008195	phosphatidate phosphatase activity	molecular_function	14	2	0.00926528	LPPR3|PPAP2B
GO:0005845	mRNA cap binding complex	cellular_component	12	2	0.00976185	CYFIP1|EIF4E1B
GO:0034518	RNA cap binding complex	cellular_component	12	2	0.00976185	CYFIP1|EIF4E1B
GO:0040037	negative regulation of fibroblast growth factor receptor signaling pathway	biological_process	12	2	0.010801	TCF4|THBS1	GO:0060065	uterus development
GO:0010893	positive regulation of steroid biosynthetic process	biological_process	12	2	0.0110753	CYP17A1|NR1D1
GO:0000030	mannosyltransferase activity	molecular_function	16	2	0.0119931	POMT2|SDF2
GO:0038032	termination of G-protein coupled receptor signaling pathway	biological_process	39	4	0.0152882	GRK5|RGS12|RGS14|RGS6

## Sheet: Paleturquoise
ID	Name	Type	n Genes in Pathway	n Test List Genes in Pathway	P-value	Genes in Test List and pathway
GO:0006584	catecholamine metabolic process	biological_process	38	8	6.08357e-09	ATP7A|COMT|GATA3|GRIN2A|HAND2|MAOA|NR4A2|SLC6A3	GO:0009712|GO:0042417|GO:0048562|GO:0009713|GO:0042423|GO:0071837|GO:0042069|GO:0090178|GO:0090179|GO:0048568|GO:0031526|GO:0060021|GO:0048598|GO:0042471|GO:0060071|GO:0090175|GO:0032691|GO:0018958|GO:0060333|GO:0048854|GO:0009887|GO:0048853|GO:0032692|GO:0009408|GO:0048608|GO:0030176|GO:0072012|GO:0061458|GO:0032863|GO:0043583|GO:0030540|GO:0046545|GO:0051051|GO:0045909|GO:0061437|GO:0061440|GO:…	catechol-containing compound metabolic process|dopamine metabolic process|embryonic organ morphogenesis|catechol-containing compound biosynthetic process|catecholamine biosynthetic process|HMG box domain binding|regulation of catecholamine metabolic process|regulation of establishment of planar polarity involved in neural tube closure|planar cell polarity pathway involved in neural tube closure|e…
GO:0031227	intrinsic component of endoplasmic reticulum membrane	cellular_component	113	14	3.52387e-07	BSCL2|CYP2E1|G6PC|HLA-C|HLA-DQB2|HLA-DRA|HLA-F|HM13|INSIG1|LRIT1|PGAP3|PORCN|SAMD8|TAP2	GO:0002697|GO:0007631|GO:0016477|GO:0071634|GO:0003008	regulation of immune effector process|feeding behavior|cell migration|regulation of transforming growth factor beta production|system process
GO:0016780	phosphotransferase activity	for other substituted phosphate groups	15	4	1.37007e-06	GNPTAB|PGS1|PIGG|PTDSS2
GO:0007379	segment specification	biological_process	17	4	6.30186e-06	BMI1|DVL2|HOXA2|OSR1	GO:0045665	negative regulation of neuron differentiation
GO:0061029	eyelid development in camera-type eye	biological_process	11	3	2.54771e-05	INHBA|STRA6|TWIST1	GO:0030325|GO:0031175|GO:0060900	adrenal gland development|neuron projection development|embryonic camera-type eye formation
GO:0060986	endocrine hormone secretion	biological_process	11	3	2.60838e-05	GATA3|INHBA|TBX3	GO:0050886	endocrine process
GO:0040037	negative regulation of fibroblast growth factor receptor signaling pathway	biological_process	12	3	0.000173125	GATA3|SULF2|TCF7L2	GO:0060065	uterus development
GO:0051180	vitamin transport	biological_process	28	4	0.000893908	CUBN|FLOT1|FOLR1|STRA6	GO:0051183	vitamin transporter activity
GO:0050905	neuromuscular process	biological_process	103	11	0.00144044	ABR|ATP8A2|CAMK2B|CDH23|CTNNA2|GRIN2A|GRIN2C|MYO7A|NKX6-2|SLC6A3|STRA6	GO:0007626|GO:0050885|GO:0030850	locomotory behavior|neuromuscular process controlling balance|prostate gland development
GO:0017048	Rho GTPase binding	molecular_function	61	7	0.00287256	ARHGEF16|CIT|CYFIP1|DIAPH1|FMNL1|ITPKA|SRGAP1	GO:0022604	regulation of cell morphogenesis
GO:0007610	behavior	biological_process	471	32	0.00334704	APLN|ATP1A3|ATP7A|ATP8A2|CACNA1B|CHD7|CHRNB4|COMT|DMRT3|FYN|GDNF|GNAO1|GRIN2A|HAND2|LRRTM1|MAOA|NEGR1|NOVA1|NPAS2|NR4A2|P2RY1|PRKAR1B|PRKCG|PRKCZ|RASGRF1|RIC8A|SHANK2|SLC17A7|SLC1A2|SLC6A3|STRA6|UCN	GO:0048870|GO:0051674|GO:0007399|GO:0050890|GO:0043005	cell motility|localization of cell|nervous system development|cognition|neuron projection
GO:0035414	negative regulation of catenin import into nucleus	biological_process	10	2	0.00526509	AXIN2|FZD1	GO:0031434	mitogen-activated protein kinase kinase binding
GO:0032695	negative regulation of interleukin-12 production	biological_process	12	2	0.00818514	MEFV|NOD2
GO:0043900	regulation of multi-organism process	biological_process	235	15	0.00931679	AP1B1|CTDP1|ERCC3|F2RL1|FYN|GTF2H4|IL23A|NOD2|NR5A2|P2RY1|PML|RAC1|SUPT16H|TRIM38|TRIM5
GO:0034143	regulation of toll-like receptor 4 signaling pathway	biological_process	12	2	0.00999103	F2RL1|NR1H3
GO:0008092	cytoskeletal protein binding	molecular_function	718	45	0.0102829	ABLIM1|ANK3|ARL3|ARPC1A|AXL|CAMK2B|CYFIP1|DIAPH1|FHL3|FHOD1|FLNC|FMNL1|FYN|GAS2L3|GAS7|KIF26A|KIFC1|MAPK8IP1|MAPK8IP3|MEFV|MICAL3|MPRIP|MSN|MYH14|MYH7B|MYO1E|MYO7A|MYPN|NCALD|NOS3|NRCAM|PACSIN1|PHACTR2|PXN|RAB27A|REEP4|SHROOM2|TBCD|TNS1|TPM1|TRAF3IP1|TRIM63|TTLL4|VPS16|VPS18
GO:0042995	cell projection	cellular_component	1388	79	0.0109026	ADCY9|ANGPT2|ANK3|ARL3|ATP1A3|ATP7A|CACNA1B|CASP8|CATSPER1|CDH23|CIT|CNTN4|CTNNA2|CUBN|CYFIP1|CYFIP2|CYP17A1|CYTH3|DIAPH1|DNAH10|DNAH8|F2RL1|FHOD1|FMNL1|FOLR1|FZD1|GAS7|GNAO1|GNAS|GRIN2A|IFT140|ITPKA|KCNC4|KCNIP4|KCTD10|KLHL14|LRP1|LRRTM1|LYNX1|MAPK8IP1|MAPK8IP3|MCF2L|MSN|MYH14|MYO7A|NMB|NRCAM|P2RY1|PACSIN1|PDE6B|PIP5K1B|PLXDC1|PRKCG|PTH1R|PTPRN2|PXN|RAB27A|RAC1|RASGRF1|RGS7|SCRIB|SH3PXD2A|SH3PXD…
GO:0097458	neuron part	cellular_component	874	55	0.0112244	ADCY9|ANK3|ATP1A3|ATP7A|CACNA1B|CASP8|CIT|CNTN4|CTNNA2|CYFIP1|CYFIP2|CYP17A1|DIAPH1|DPF3|ERC1|FZD1|GNAO1|GNAS|GRIN2A|ITPKA|KCNC4|KCNIP4|KCNN1|KCTD16|KLHL14|LRP1|LRRTM1|LYNX1|MAPK8IP1|MAPK8IP3|MYH14|MYO7A|NMB|NRCAM|P2RY1|PACSIN1|PDE6B|PLXDC1|PRKCG|PTPRN2|RAB27A|RASGRF1|RESP18|RGS7|SCRIB|SHANK2|SHISA9|SHROOM2|SIGMAR1|SLC17A7|SLC1A2|SLC6A3|TIAM2|UCN|VPS16
GO:0007156	homophilic cell adhesion	biological_process	139	16	0.0130196	CDH18|CDH23|CDH9|DSC3|PCDHB17|PCDHB2|PCDHGA1|PCDHGA2|PCDHGA3|PCDHGA4|PCDHGA5|PCDHGA6|PCDHGB1|PCDHGB2|PCDHGB3|PRR3
GO:0071379	cellular response to prostaglandin stimulus	biological_process	11	2	0.0170331	GNAS|SFRP1
GO:0005845	mRNA cap binding complex	cellular_component	12	2	0.0191826	CYFIP1|FAM103A1
GO:0034518	RNA cap binding complex	cellular_component	12	2	0.0191826	CYFIP1|FAM103A1
GO:0060525	prostate glandular acinus development	biological_process	12	2	0.0226203	NOTCH1|SFRP1
GO:0032012	regulation of ARF protein signal transduction	biological_process	42	5	0.0253768	AGAP1|AGAP2|AGAP3|CYTH3|KIAA1244
GO:0010955	negative regulation of protein processing	biological_process	17	2	0.0301446	CD59|GLG1

## Sheet: Blue
ID	Name	Type	n Genes in Pathway	n Test List Genes in Pathway	P-value	Genes in Test List and pathway
GO:0048813	dendrite morphogenesis	biological_process	38	9	3.2222e-11	BTBD3|DCLK1|DSCAM|EPHB2|EPHB3|FARP1|FYN|SDC2|SHANK3	GO:0060996|GO:0097061|GO:0000904|GO:0061001|GO:0048812|GO:0048667|GO:0031175|GO:0010769|GO:0022008|GO:0007417|GO:0048666|GO:0048699|GO:0032990|GO:0007399|GO:0035637|GO:0030424|GO:0048858|GO:0031644|GO:0050770|GO:0050890|GO:0022898|GO:0000902|GO:0004714|GO:0007420|GO:0043383|GO:0009653|GO:0021694|GO:0021702|GO:2001222|GO:0030676|GO:0021554|GO:0021799|GO:0048489|GO:0097480|GO:0050808|GO:0035556|GO:…	dendritic spine development|dendritic spine organization|cell morphogenesis involved in differentiation|regulation of dendritic spine morphogenesis|neuron projection morphogenesis|cell morphogenesis involved in neuron differentiation|neuron projection development|regulation of cell morphogenesis involved in differentiation|neurogenesis|central nervous system development|neuron development|generat…
GO:0016358	dendrite development	biological_process	72	13	2.95152e-10	BAIAP2|BTBD3|DCLK1|DSCAM|EPHB2|EPHB3|FARP1|FYN|HDAC2|IGSF9|SDC2|SHANK3|SYNGAP1	GO:0031344|GO:0022604|GO:2000310|GO:0040011|GO:0022029|GO:0021885|GO:0017124|GO:0050772|GO:0008093|GO:0008104|GO:0000792|GO:0045814|GO:0007602|GO:0016504|GO:0016569|GO:0045944|GO:0048714|GO:0006325|GO:0031061|GO:1902275	regulation of cell projection organization|regulation of cell morphogenesis|regulation of N-methyl-D-aspartate selective glutamate receptor activity|locomotion|telencephalon cell migration|forebrain cell migration|SH3 domain binding|positive regulation of axonogenesis|cytoskeletal adaptor activity|protein localization|heterochromatin|negative regulation of gene expression|phototransduction|peptid…
GO:0090312	positive regulation of protein deacetylation	biological_process	11	4	9.03999e-10	CTBP1|JDP2|SREBF1|TP53	GO:0090311|GO:2001252|GO:0031063|GO:0010638|GO:0010629|GO:0009267|GO:0051253|GO:0010866|GO:0031324|GO:0002360|GO:0030212|GO:0045892|GO:0045934|GO:0031056|GO:0005667|GO:0010259|GO:0006357|GO:0090207|GO:0030512|GO:0042594|GO:0051172|GO:0006289|GO:0031625|GO:0044389|GO:0002931|GO:0009411|GO:0070252|GO:0016409	regulation of protein deacetylation|positive regulation of chromosome organization|regulation of histone deacetylation|positive regulation of organelle organization|negative regulation of gene expression|cellular response to starvation|negative regulation of RNA metabolic process|regulation of triglyceride biosynthetic process|negative regulation of cellular metabolic process|T cell lineage commi…
GO:0090129	positive regulation of synapse maturation	biological_process	12	4	1.14799e-07	APC2|LPHN1|NRXN1|NRXN2	GO:0090128|GO:0006836|GO:0019722|GO:0006513	regulation of synapse maturation|neurotransmitter transport|calcium-mediated signaling|protein monoubiquitination
GO:0006621	protein retention in ER lumen	biological_process	10	3	1.76312e-07	GRIK5|OS9|PDIA2	GO:0072595|GO:0003756|GO:0016864|GO:0005216	maintenance of protein localization in organelle|protein disulfide isomerase activity|intramolecular oxidoreductase activity|ion channel activity
GO:0035437	maintenance of protein localization in endoplasmic reticulum	biological_process	10	3	1.76312e-07	GRIK5|OS9|PDIA2
GO:0050654	chondroitin sulfate proteoglycan metabolic process	biological_process	58	9	5.17489e-07	AGRN|CHST3|CHSY1|CYTL1|HSPG2|SDC2|SDC3|VCAN|XYLT1	GO:0050650|GO:0006027|GO:0030206|GO:0006029|GO:0006022|GO:0006024|GO:0006023|GO:0030203|GO:0007603|GO:0016101|GO:0030166|GO:0009584|GO:0006720|GO:0005796|GO:0005159|GO:0009100|GO:0005924|GO:0042446	chondroitin sulfate proteoglycan biosynthetic process|glycosaminoglycan catabolic process|chondroitin sulfate biosynthetic process|proteoglycan metabolic process|aminoglycan metabolic process|glycosaminoglycan biosynthetic process|aminoglycan biosynthetic process|glycosaminoglycan metabolic process|phototransduction|diterpenoid metabolic process|proteoglycan biosynthetic process|detection of visi…
GO:0044089	positive regulation of cellular component biogenesis	biological_process	27	6	1.74062e-06	AGRN|EPHB2|EPHB3|NRXN1|NRXN2|PRKCA	GO:0050807|GO:0051962|GO:0051965|GO:0051963|GO:0019226|GO:0051966|GO:0007158|GO:0090330|GO:0002833|GO:0070374|GO:0019838	regulation of synapse organization|positive regulation of nervous system development|positive regulation of synapse assembly|regulation of synapse assembly|transmission of nerve impulse|regulation of synaptic transmission|neuron cell-cell adhesion|regulation of platelet aggregation|positive regulation of response to biotic stimulus|positive regulation of ERK1 and ERK2 cascade|growth factor binding
GO:0060211	regulation of nuclear-transcribed mRNA poly(A) tail shortening	biological_process	10	3	1.8451e-06	EIF2C2|TNRC6C|TOB1	GO:1900153|GO:1900151|GO:0031442|GO:0061013|GO:0061014|GO:0031440|GO:0050685|GO:0030014|GO:0009896|GO:0035198|GO:0031047|GO:0051173|GO:0045935|GO:0010494|GO:0050684|GO:0035196|GO:0045947	positive regulation of nuclear-transcribed mRNA catabolic process|regulation of nuclear-transcribed mRNA catabolic process|positive regulation of mRNA 3'-end processing|regulation of mRNA catabolic process|positive regulation of mRNA catabolic process|regulation of mRNA 3'-end processing|positive regulation of mRNA processing|CCR4-NOT complex|positive regulation of catabolic process|miRNA binding…
GO:0060213	positive regulation of nuclear-transcribed mRNA poly(A) tail shortening	biological_process	10	3	1.8451e-06	EIF2C2|TNRC6C|TOB1
GO:1901222	regulation of NIK/NF-kappaB signaling	biological_process	19	4	2.0694e-06	CARD14|CHI3L1|EIF2AK2|NLRP12	GO:0070304|GO:0036336|GO:0002753|GO:0034698|GO:0034138|GO:0031349|GO:0050663|GO:0009409|GO:0070207|GO:0046622	positive regulation of stress-activated protein kinase signaling cascade|dendritic cell migration|cytoplasmic pattern recognition receptor signaling pathway|response to gonadotropin|toll-like receptor 3 signaling pathway|positive regulation of defense response|cytokine secretion|response to cold|protein homotrimerization|positive regulation of organ growth
GO:0022038	corpus callosum development	biological_process	10	3	2.80268e-06	EPHB2|EPHB3|PTPRS
GO:0031058	positive regulation of histone modification	biological_process	45	7	2.96299e-06	CTBP1|DNMT3B|JARID2|JDP2|PPARGC1A|SREBF1|TP53	GO:0035098|GO:0031328|GO:0009891|GO:0045893|GO:1901701|GO:0006941|GO:0043618|GO:0045429	ESC/E(Z) complex|positive regulation of cellular biosynthetic process|positive regulation of biosynthetic process|positive regulation of transcription|cellular response to oxygen-containing compound|striated muscle contraction|regulation of transcription from RNA polymerase II promoter in response to stress|positive regulation of nitric oxide biosynthetic process
GO:0051489	regulation of filopodium assembly	biological_process	33	6	3.00366e-06	AGRN|CCR7|EPB49|GPM6A|NRXN1|ODZ2	GO:0060491|GO:0051491|GO:0000146|GO:0030426|GO:0032880|GO:0030898|GO:0008360|GO:0031333|GO:0001829	regulation of cell projection assembly|positive regulation of filopodium assembly|microfilament motor activity|growth cone|regulation of protein localization|actin-dependent ATPase activity|regulation of cell shape|negative regulation of protein complex assembly|trophectodermal cell differentiation
GO:0051968	positive regulation of synaptic transmission	glutamatergic	17	4	4.36851e-06	EGFR|NRXN1|SHANK3|TNR	GO:0001941|GO:0050804|GO:0045909|GO:0050728|GO:0043649	postsynaptic membrane organization|regulation of synaptic transmission|positive regulation of vasodilation|negative regulation of inflammatory response|dicarboxylic acid catabolic process
GO:0050803	regulation of synapse structure and activity	biological_process	66	10	4.66431e-06	AGRN|APC2|EPHB2|EPHB3|LPHN1|NRXN1|NRXN2|PVRL1|SHANK3|SYNGAP1	GO:0051960|GO:0007268|GO:0050877|GO:0050793|GO:0061298	regulation of nervous system development|synaptic transmission|neurological system process|regulation of developmental process|retina vasculature development in camera-type eye
GO:0031490	chromatin DNA binding	molecular_function	37	6	5.27329e-06	HDAC2|HMGN1|NOTCH1|PPARGC1A|SMAD3|THRA	GO:0043566|GO:0003682|GO:0007440|GO:0051147|GO:0000976|GO:0001227|GO:0060841|GO:0017025|GO:0009408|GO:0042994|GO:0045920	structure-specific DNA binding|chromatin binding|foregut morphogenesis|regulation of muscle cell differentiation|transcription regulatory region sequence-specific DNA binding|RNA polymerase II transcription regulatory region sequence-specific DNA binding transcription factor activity involved in negative regulation of transcription|venous blood vessel development|TBP-class protein binding|respons…
GO:0032768	regulation of monooxygenase activity	biological_process	49	7	6.85865e-06	EGFR|GCHFR|HSP90AA1|INS|NOS3|POR|SCARB1	GO:0050999|GO:0051341|GO:0030235|GO:0050810|GO:0032770|GO:0046890|GO:0002682|GO:0007202|GO:0010243|GO:0010676|GO:0030544|GO:0003254	regulation of nitric-oxide synthase activity|regulation of oxidoreductase activity|nitric-oxide synthase regulator activity|regulation of steroid biosynthetic process|positive regulation of monooxygenase activity|regulation of lipid biosynthetic process|regulation of immune system process|activation of phospholipase C activity|response to organonitrogen compound|positive regulation of cellular ca…
GO:0030204	chondroitin sulfate metabolic process	biological_process	56	8	1.13814e-05	AGRN|CHST3|CHSY1|HSPG2|SDC2|SDC3|VCAN|XYLT1
GO:0046889	positive regulation of lipid biosynthetic process	biological_process	47	7	1.41778e-05	APC2|FGF1|INS|POR|SCARB1|SORBS1|SREBF1	GO:0045834|GO:0090208|GO:0019216|GO:0060191|GO:0045940|GO:0090181|GO:0060193|GO:0048015|GO:0048017|GO:0090030|GO:1901653|GO:0008209|GO:0030228|GO:0007250|GO:0038024	positive regulation of lipid metabolic process|positive regulation of triglyceride metabolic process|regulation of lipid metabolic process|regulation of lipase activity|positive regulation of steroid metabolic process|regulation of cholesterol metabolic process|positive regulation of lipase activity|phosphatidylinositol-mediated signaling|inositol lipid-mediated signaling|regulation of steroid ho…
GO:0005092	GDP-dissociation inhibitor activity	molecular_function	12	3	1.68728e-05	ARHGDIG|GPSM1|SH3BP4
GO:0035195	gene silencing by miRNA	biological_process	30	5	1.88408e-05	EIF2C2|RBM4|SMAD3|TNRC6A|TNRC6C	GO:0016441|GO:0035194|GO:0040029|GO:0016458	posttranscriptional gene silencing|posttranscriptional gene silencing by RNA|regulation of gene expression|gene silencing
GO:0046209	nitric oxide metabolic process	biological_process	31	5	2.15601e-05	GCHFR|HSP90AA1|NOS3|POR|RORA	GO:0006809|GO:0016653|GO:0010181	nitric oxide biosynthetic process|oxidoreductase activity|FMN binding
GO:0008543	fibroblast growth factor receptor signaling pathway	biological_process	168	16	2.24872e-05	ADCY3|CDKN1B|EGFR|EIF2C2|FGF1|FGF2|FGFR3|FGFRL1|FYN|ITPR3|PIK3CD|PRKAR1B|PRKAR2B|PRKCA|TNRC6A|TNRC6C	GO:0044344|GO:0007173|GO:0038127|GO:0071774|GO:0007169|GO:0007167|GO:0048011|GO:0038179|GO:0071495|GO:0071363|GO:0010518|GO:0070848|GO:1901699|GO:0038093|GO:0071310|GO:0071377|GO:0010517|GO:0045087|GO:0002764|GO:0017134|GO:0034199|GO:0010863|GO:1901698|GO:1900274|GO:0050776|GO:0071417|GO:0071375|GO:0055024|GO:0038095|GO:0032870|GO:0002376|GO:0000165|GO:0004713|GO:0061448|GO:0043304	cellular response to fibroblast growth factor stimulus|epidermal growth factor receptor signaling pathway|ERBB signaling pathway|response to fibroblast growth factor|transmembrane receptor protein tyrosine kinase signaling pathway|enzyme linked receptor protein signaling pathway|neurotrophin TRK receptor signaling pathway|neurotrophin signaling pathway|cellular response to endogenous stimulus|cel…
GO:0045540	regulation of cholesterol biosynthetic process	biological_process	13	3	2.29618e-05	FGF1|POR|SREBF1	GO:0009812	flavonoid metabolic process
GO:0048638	regulation of developmental growth	biological_process	133	14	3.31884e-05	AGRN|AKAP6|APC2|DSCAM|FGF2|FGFR3|FOXP1|HDAC2|HOPX|MYH6|NOTCH1|POR|TNR|TWF2	GO:0060420|GO:0055021|GO:0046620|GO:0001558|GO:0048639|GO:0040008|GO:0060043|GO:0003230|GO:0051149|GO:0048546|GO:0003279|GO:0003181|GO:0007512	regulation of heart growth|regulation of cardiac muscle tissue growth|regulation of organ growth|regulation of cell growth|positive regulation of developmental growth|regulation of growth|regulation of cardiac muscle cell proliferation|cardiac atrium development|positive regulation of muscle cell differentiation|digestive tract morphogenesis|cardiac septum development|atrioventricular valve morph…
GO:0045185	maintenance of protein location	biological_process	107	11	3.85579e-05	FGFR1OP|GRIK5|NIN|NR5A1|OS9|PDIA2|PEX14|SRI|THRA|TLN2|TWF2	GO:0032507|GO:0051651|GO:0051235|GO:1900180|GO:0034453|GO:0051693|GO:0005925	maintenance of protein location in cell|maintenance of location in cell|maintenance of location|regulation of protein localization to nucleus|microtubule anchoring|actin filament capping|focal adhesion
GO:0031094	platelet dense tubular network	cellular_component	12	3	3.98782e-05	EPB49|ITPR3|MRVI1	GO:0070838|GO:0072511	divalent metal ion transport|divalent inorganic cation transport
GO:0006026	aminoglycan catabolic process	biological_process	65	8	4.0457e-05	AGRN|CHI3L1|FGF2|HSPG2|SDC2|SDC3|SLC9A1|VCAN	GO:0030214	hyaluronan catabolic process
GO:0030324	lung development	biological_process	168	17	4.1153e-05	ADAMTS2|CELSR1|CHI3L1|CUX1|EGFR|FGF1|FGF2|FGFR3|FOXP1|HEG1|HOPX|INSC|NCOR2|NOS3|NOTCH1|SREBF1|THRA	GO:0060541|GO:0030323|GO:0060428|GO:0060487|GO:0060479|GO:0007423|GO:0003281|GO:0021936	respiratory system development|respiratory tube development|lung epithelium development|lung epithelial cell differentiation|lung cell differentiation|sensory organ development|ventricular septum development|regulation of cerebellar granule cell precursor proliferation
GO:0050994	regulation of lipid catabolic process	biological_process	43	6	4.1722e-05	APC2|BSCL2|INS|PDE3B|SCARB1|THRA	GO:0050995|GO:0031330	negative regulation of lipid catabolic process|negative regulation of cellular catabolic process
GO:0009895	negative regulation of catabolic process	biological_process	105	12	4.17375e-05	BSCL2|DAP|EGFR|FHIT|FYN|HDAC4|INS|PDE3B|PPARGC1A|SMAD3|TOB1|TP53	GO:0009892|GO:0042177|GO:0043462|GO:0046930	negative regulation of metabolic process|negative regulation of protein catabolic process|regulation of ATPase activity|pore complex
GO:0030900	forebrain development	biological_process	323	27	4.42243e-05	APLP1|BCL11B|BTBD3|C1orf187|CCDC85C|DCLK1|DIXDC1|EGFR|EPHB2|EPHB3|FGF2|FGFR3|FYN|GNG12|GPR56|HDAC2|LRP8|NCOR2|NOTCH1|PCDH9|PTPRS|SHANK3|SKI|SLC6A4|TACC2|TNR|TP73	GO:0021537|GO:0021987|GO:0021543|GO:0001654|GO:0048870|GO:0051674|GO:0021516|GO:0048592|GO:0048593|GO:0000982|GO:1901532|GO:0016578	telencephalon development|cerebral cortex development|pallium development|eye development|cell motility|localization of cell|dorsal spinal cord development|eye morphogenesis|camera-type eye morphogenesis|RNA polymerase II core promoter proximal region sequence-specific DNA binding transcription factor activity|regulation of hematopoietic progenitor cell differentiation|histone deubiquitination
GO:0010893	positive regulation of steroid biosynthetic process	biological_process	12	3	6.80719e-05	FGF1|POR|SREBF1
GO:0007157	heterophilic cell-cell adhesion	biological_process	32	5	8.40986e-05	LPHN1|NRXN1|ODZ2|PVRL1|SCARF2
GO:0035584	calcium-mediated signaling using intracellular calcium source	biological_process	14	3	9.36628e-05	EPB49|LPHN1|ODZ2
GO:0051130	positive regulation of cellular component organization	biological_process	607	40	0.000101724	ABR|AGRN|APC2|ARHGEF10L|ARHGEF16|CCR7|CDKN1B|CTBP1|DIXDC1|DNMT3B|DSCAM|EPB49|EPHB2|EPHB3|FYN|GPM6A|HSP90AA1|INS|JARID2|JDP2|KIRREL|LPHN1|LRP5|LRP8|MLLT11|NCK2|NEDD4L|NOTCH1|NRXN1|NRXN2|ODZ2|PLXNB2|PPARGC1A|SHANK3|SMAD3|SORBS1|SREBF1|TP53|TWF2|YWHAG	GO:0051128|GO:0060341|GO:0090004|GO:0032459	regulation of cellular component organization|regulation of cellular localization|positive regulation of establishment of protein localization to plasma membrane|regulation of protein oligomerization
GO:0033003	regulation of mast cell activation	biological_process	25	4	0.000120732	CD226|GAB2|PTPRE|UNC13D	GO:0033005|GO:0043300|GO:0050727|GO:0002886	positive regulation of mast cell activation|regulation of leukocyte degranulation|regulation of inflammatory response|regulation of myeloid leukocyte mediated immunity
GO:0044087	regulation of cellular component biogenesis	biological_process	409	30	0.000120766	AGRN|ARHGEF10L|CCR7|CDKN1B|EIF2AK2|EPB49|EPHB2|EPHB3|GPM6A|HDAC2|HSP90AA1|INS|KIRREL|LMO4|MYO1C|NCK2|NEDD4L|NOTCH1|NRXN1|NRXN2|ODZ2|PEX14|PRKCA|PVRL1|SHANK3|SMAD3|SPTB|THRA|TP53|TWF2
GO:0006909	phagocytosis	biological_process	138	13	0.000124822	BAIAP2|CD93|CDC42SE1|ELMO1|ELMO3|FYN|HSP90AA1|ITPR3|MEGF10|MYO1C|PEAR1|SCARB1|UNC13D	GO:0043277|GO:0001891	apoptotic cell clearance|phagocytic cup
GO:0048569	post-embryonic organ development	biological_process	15	3	0.000135519	BCL11B|HMGN1|MYO1C	GO:0000718|GO:0044349	nucleotide-excision repair|DNA excision
GO:0031347	regulation of defense response	biological_process	481	28	0.000156521	ABR|ALOX5AP|AP1B1|BRD4|CCR7|CD226|CD59|EGFR|EIF2AK2|ELMO1|FYN|INS|IRF7|MAP2K3|MAP2K6|MASP1|NLRC5|NLRP12|NOD1|PRKCA|RNF216|RPS6KA2|SCARB1|SHANK3|SMAD3|SPN|TNFRSF1B|UNC93B1	GO:0002831|GO:0032102|GO:0080134|GO:0034162|GO:0044403|GO:0044419|GO:0050688|GO:0016032|GO:0031348|GO:0010955|GO:0042089	regulation of response to biotic stimulus|negative regulation of response to external stimulus|regulation of response to stress|toll-like receptor 9 signaling pathway|symbiosis|interspecies interaction between organisms|regulation of defense response to virus|viral process|negative regulation of defense response|negative regulation of protein processing|cytokine biosynthetic process
GO:0043113	receptor clustering	biological_process	28	5	0.0001609	AGRN|GRIK5|NRXN1|SHANK3|SYNGAP1
GO:0008016	regulation of heart contraction	biological_process	144	15	0.000216255	CACNA1H|HDAC4|HOPX|HSP90AA1|HSPB7|KCNQ1|MYH6|MYH7|NEDD4L|NOS3|PRKCA|SLC9A1|SREBF1|SRI|THRA	GO:2001259|GO:0043502|GO:0030001|GO:0005859	positive regulation of cation channel activity|regulation of muscle adaptation|metal ion transport|muscle myosin complex
GO:0008656	cysteine-type endopeptidase activator activity involved in apoptotic process	molecular_function	19	3	0.000271357	CDKN1B|NLRP12|NOD1	GO:0016505	peptidase activator activity involved in apoptotic process
GO:0002026	regulation of the force of heart contraction	biological_process	26	4	0.000288646	MYH6|NOS3|PRKCA|SLC9A1
GO:0044057	regulation of system process	biological_process	584	41	0.00029256	AKAP6|APC2|BAIAP2|BTBD9|C11orf9|CACNA1H|CACNA2D2|CAMK2G|CPLX3|EGFR|EPHB2|FGFR3|GRIK5|GRIN2D|HDAC4|HOPX|HSP90AA1|HSPB7|INS|ITPR3|KCNQ1|LRP8|MYH6|MYH7|NEDD4L|NOS3|NRXN1|PBX3|PRKCA|RUNX1|SHANK2|SHANK3|SKI|SLC6A4|SLC9A1|SREBF1|SRI|SYNGAP1|THRA|TNR|YWHAG
GO:0044325	ion channel binding	molecular_function	77	9	0.000296686	AKAP6|FYN|HSP90AA1|KCND3|KCNIP3|KCNQ1|NEDD4L|RIMS3|SRI
GO:0001816	cytokine production	biological_process	103	9	0.000341524	CCR7|CD226|CHI3L1|GPR56|IRF7|NOD1|NOTCH1|PIK3CD|RUNX3	GO:0009306	protein secretion
GO:0032414	positive regulation of ion transmembrane transporter activity	biological_process	36	5	0.000344147	AKAP6|EFCAB4B|NEDD4L|SHANK3|TESC	GO:0032411	positive regulation of transporter activity
GO:0030971	receptor tyrosine kinase binding	molecular_function	37	5	0.000370902	ARHGEF16|GAB2|TOB1|TP53|YWHAG
GO:0010591	regulation of lamellipodium assembly	biological_process	16	3	0.000383016	EPB49|HSP90AA1|TWF2
GO:0002673	regulation of acute inflammatory response	biological_process	60	6	0.00048421	ALOX5AP|CCR7|CD59|INS|MASP1|SPN	GO:0002864|GO:0002674|GO:0004252	regulation of acute inflammatory response to antigenic stimulus|negative regulation of acute inflammatory response|serine-type endopeptidase activity
GO:0045930	negative regulation of mitotic cell cycle	biological_process	25	4	0.000495799	BTG3|CDKN1B|EGFR|SMAD3
GO:0001848	complement binding	molecular_function	10	2	0.00051176	CD59|CD93
GO:0016500	protein-hormone receptor activity	molecular_function	10	2	0.000520181	LHCGR|MCHR1
GO:0007416	synapse assembly	biological_process	52	7	0.000563087	FARP1|GPM6A|NRXN1|NRXN2|SHANK2|SHANK3|SPOCK2
GO:0050839	cell adhesion molecule binding	molecular_function	63	7	0.000631346	CD226|LPHN1|NRXN1|NRXN2|ODZ2|PVRL1|TRPC4
GO:0050709	negative regulation of protein secretion	biological_process	42	5	0.000779963	INS|NLRP12|RHBDF1|RHBDF2|SRCIN1	GO:0051224	negative regulation of protein transport
GO:0005654	nucleoplasm	cellular_component	1445	67	0.000822824	APC2|BAT1|CAMK2G|CBFA2T3|CDKN1B|CHD3|CREBBP|CSNK1A1|CTBP1|DDB2|E2F4|EGLN2|FUS|GTF2A1L|HDAC2|HDAC4|HNRNPH1|HSPB7|IP6K2|IRF7|ITPR3|IVNS1ABP|JARID2|MAFK|MAML2|MAML3|MAP2K3|MAP2K6|MCM3AP|MGMT|MYO1C|NCOR2|NEDD4L|NOTCH1|NR5A1|ODZ2|PCGF2|PPARGC1A|PRDM16|PRKCA|PSMA1|RAD51L1|RAN|RBM19|RBM4|RECQL5|RORA|RPS6KA2|SKI|SKP1|SMAD3|SREBF1|TAF1B|TBL1XR1|THRA|TOP1|TP53|TP53INP2|TRRAP|UBTF|USP7|WDR82|WRAP53|XPC|ZBTB…	GO:0006367|GO:0051254|GO:0016604|GO:0003684|GO:0051028|GO:0006362	transcription initiation from RNA polymerase II promoter|positive regulation of RNA metabolic process|nuclear body|damaged DNA binding|mRNA transport|transcription elongation from RNA polymerase I promoter
GO:0002698	negative regulation of immune effector process	biological_process	59	6	0.000833725	ABR|CD59|EIF2AK2|INS|MASP1|SPN
GO:0051248	negative regulation of protein metabolic process	biological_process	549	34	0.000869132	APC2|CD59|CDKN1B|CTBP1|DNMT3B|EGFR|EIF2AK2|EIF2C2|EPB49|FGFR1OP|FHIT|FYN|IGF2BP1|INS|JARID2|KIRREL|LRP5|MASP1|MLLT1|NLRP12|NXN|PRKAR1B|PRKAR2B|PRKCA|PSMA1|RBM4|SMAD3|SRCIN1|TNRC6A|TNRC6C|TOB1|TP73|YWHAG|ZFPM1	GO:0017148|GO:0010605|GO:0032269	negative regulation of translation|negative regulation of macromolecule metabolic process|negative regulation of cellular protein metabolic process
GO:0009890	negative regulation of biosynthetic process	biological_process	1092	61	0.000908027	AKAP6|APLP1|ARID5B|ASXL1|CDKN1B|CREBBP|CTBP1|CUX1|DAP|DNAJB6|DNMT3B|EIF2AK2|EIF2C2|FGF2|FGFR3|FNIP2|FOXN3|FOXP1|GCHFR|HDAC2|HDAC4|HOPX|IGF2BP1|IKZF4|INS|IRF7|JARID2|JDP2|KCNIP3|KCTD1|LRP8|NCOR2|NEDD4L|NLRP12|NOTCH1|ODZ2|PCGF2|PEX14|PRDM16|PRKCA|RBM4|RECQL5|RUNX3|SCRT2|SKI|SMAD3|SREBF1|TBL1XR1|THRA|TNRC6A|TNRC6C|TOB1|TP53|TP73|TRIM29|TRIM66|UBTF|UHRF1|ZBTB16|ZFPM1|ZNF219	GO:0031327|GO:0010558|GO:2000113|GO:0070491|GO:0045668|GO:0006305|GO:0006306	negative regulation of cellular biosynthetic process|negative regulation of macromolecule biosynthetic process|negative regulation of cellular macromolecule biosynthetic process|repressing transcription factor binding|negative regulation of osteoblast differentiation|DNA alkylation|DNA methylation
GO:0001505	regulation of neurotransmitter levels	biological_process	116	11	0.000917979	BRSK1|CADPS|CPLX3|DAGLA|GCHFR|NRXN1|NRXN2|OTOF|SLC6A4|TSNARE1|ZNF219	GO:0097479|GO:0016079|GO:0015175|GO:0005484	synaptic vesicle localization|synaptic vesicle exocytosis|neutral amino acid transmembrane transporter activity|SNAP receptor activity
GO:0033762	response to glucagon	biological_process	44	6	0.000963145	ADCY3|GNG12|GNG3|PRKAR1B|PRKAR2B|SREBF1
GO:0007266	Rho protein signal transduction	biological_process	46	6	0.00103832	ARHGDIG|CELSR1|GNA12|GPR56|MCF2L|RHOJ
GO:0015174	basic amino acid transmembrane transporter activity	molecular_function	10	2	0.00107851	SLC38A7|SLC7A1	GO:1901682	sulfur compound transmembrane transporter activity
GO:0010762	regulation of fibroblast migration	biological_process	17	3	0.00111153	EPB49|FGF2|GNA12
GO:0036041	long-chain fatty acid binding	molecular_function	11	2	0.00115771	ALOX5AP|FABP3
GO:0003008	system process	biological_process	1612	86	0.0011601	ABLIM1|ABR|ADCY3|AGRN|APC2|BRSK1|BTBD9|C2orf71|C9orf7|CACNA1H|CADPS|CALD1|CAMK2G|CDH23|CDH8|CDKN1B|CHRM1|CHRNA2|CHRND|CNGA3|COL18A1|CPLX3|DAGLA|DDC|DTNA|E2F4|EGFR|EPHB2|EPHB3|EYA4|FBXO11|FYN|GCHFR|GCLM|GNG12|GNG3|GRIK5|GRIN2D|HDAC4|HEG1|HPS1|HSP90AA1|ITPR3|KCND3|KCNH7|KCNIP3|KCNQ1|KCNQ2|KCNQ3|KIRREL|LPHN1|LRP5|MAP2K3|MAP2K6|MCHR1|MYH6|MYH7|MYO1C|NAV2|NCALD|NEDD4L|NOS3|NPAS3|NRXN1|NRXN2|OTOF|PBX3|…	GO:0004889	acetylcholine-activated cation-selective channel activity
GO:0008601	protein phosphatase type 2A regulator activity	molecular_function	19	3	0.00125831	EIF2AK2|PPP2R2B|PPP2R2C
GO:0003690	double-stranded DNA binding	molecular_function	134	10	0.00129115	EGFR|HNRPDL|JDP2|NR5A1|SMAD3|TEF|TP73|UHRF1|XPC|ZBTB16
GO:0006352	DNA-templated transcription	initiation	218	16	0.00134008	CREBBP|E2F4|GTF2A1L|MAML2|MAML3|NCOR2|NEDD4L|NOTCH1|NR5A1|PPARGC1A|RORA|SKI|SMAD3|TAF1B|THRA|UBTF
GO:0005072	transforming growth factor beta receptor	cytoplasmic mediator activity	10	2	0.0013762	CDKN1B|SMAD3
GO:0032786	positive regulation of DNA-templated transcription	elongation	23	3	0.00144472	BAT1|BRD4|HMGN1	GO:0032784	regulation of DNA-templated transcription
GO:0035162	embryonic hemopoiesis	biological_process	27	4	0.00147066	PBX1|RUNX1|TNRC6C|ZFPM1
GO:0030175	filopodium	cellular_component	72	8	0.00149802	BAIAP2|FARP1|GPM6A|IGF2BP1|ODZ2|SPATA13|SRCIN1|TWF2
GO:0007219	Notch signaling pathway	biological_process	121	11	0.00152536	CREBBP|DTX1|EIF2C2|MAML2|MAML3|NCOR2|NOTCH1|SKP1|TBL1XR1|TNRC6A|TNRC6C
GO:0004860	protein kinase inhibitor activity	molecular_function	56	6	0.00157765	CDKN1B|FGFR1OP|PRKAR1B|PRKAR2B|TESC|YWHAG	GO:0030291|GO:0019210	protein serine/threonine kinase inhibitor activity|kinase inhibitor activity
GO:0003209	cardiac atrium morphogenesis	biological_process	26	4	0.00159587	HEG1|MYH6|NOTCH1|ZFPM1
GO:0071850	mitotic cell cycle arrest	biological_process	10	2	0.00159854	CDKN1B|TP53
GO:0060768	regulation of epithelial cell proliferation involved in prostate gland development	biological_process	10	2	0.00162249	CDKN1B|NOTCH1
GO:0052173	response to defenses of other organism involved in symbiotic interaction	biological_process	11	2	0.00175439	EIF2AK2|SMAD3
GO:0052200	response to host defenses	biological_process	11	2	0.00175439	EIF2AK2|SMAD3
GO:0075136	response to host	biological_process	11	2	0.00175439	EIF2AK2|SMAD3
GO:0050690	regulation of defense response to virus by virus	biological_process	29	4	0.00175514	AP1B1|EIF2AK2|ELMO1|FYN	GO:0044764	multi-organism cellular process
GO:0001047	core promoter binding	molecular_function	77	8	0.00177367	CHD2|HDAC2|HDAC4|IRF7|NLRC5|NOTCH1|TAF1B|TP53	GO:0001046	core promoter sequence-specific DNA binding
GO:0008037	cell recognition	biological_process	103	9	0.00182891	CCR7|CD226|DSCAM|EPHB2|EPHB3|MEGF10|PEAR1|SCARB1|VCAN
GO:0048538	thymus development	biological_process	43	5	0.00192384	BCL11B|EPHB3|JARID2|LMO4|PBX1
GO:0060039	pericardium development	biological_process	17	3	0.00199549	HEG1|NOTCH1|SMAD3
GO:0080184	response to phenylpropanoid	biological_process	11	2	0.0020459	EGFR|LY6D
GO:0071371	cellular response to gonadotropin stimulus	biological_process	19	3	0.00208827	LHCGR|NOTCH1|POR	GO:0032354|GO:0006700	response to follicle-stimulating hormone|C21-steroid hormone biosynthetic process
GO:0031519	PcG protein complex	cellular_component	40	5	0.00212823	ASXL1|HDAC2|JARID2|PCGF2|SKP1	GO:0005720	nuclear heterochromatin
GO:2000194	regulation of female gonad development	biological_process	10	2	0.00223906	NR5A1|RUNX1
GO:0045793	positive regulation of cell size	biological_process	10	2	0.00240592	HSP90AA1|TP73
GO:0006721	terpenoid metabolic process	biological_process	93	8	0.00241066	AGRN|APC2|EGFR|FDFT1|HSPG2|LRP8|SDC2|SDC3	GO:0009416|GO:0042622	response to light stimulus|photoreceptor outer segment membrane
GO:0010971	positive regulation of G2/M transition of mitotic cell cycle	biological_process	10	2	0.00244061	BRD4|PBX1
GO:0006012	galactose metabolic process	biological_process	12	2	0.00253844	GALK1|PPARGC1A
GO:0002579	positive regulation of antigen processing and presentation	biological_process	10	2	0.00258394	CCR7|NOD1	GO:0002577|GO:0032874|GO:0045060	regulation of antigen processing and presentation|positive regulation of stress-activated MAPK cascade|negative thymic T cell selection
GO:0016477	cell migration	biological_process	650	38	0.00271795	ANKS1A|ARHGEF16|ARID5B|BAT1|BCAR1|CCR7|CELSR1|COL5A1|CUL3|DCLK1|DDR1|DIXDC1|EGFR|EPHB3|FGF2|FMNL1|FYN|GPM6A|GPR56|HSP90AA1|KIRREL3|LRP8|NAV1|NCK2|NLRP12|NOS3|NOTCH1|PARVA|PIK3CD|PRKCA|RHBDF1|SCARB1|SLC7A5|SORBS2|SPATA13|SPN|TNR|VCAN	GO:0006928	cellular component movement
GO:0051155	positive regulation of striated muscle cell differentiation	biological_process	28	4	0.0027243	AKAP6|FOXP1|HOPX|THRA
GO:0017053	transcriptional repressor complex	cellular_component	70	10	0.00276081	CHD3|CTBP1|HDAC2|HDAC4|NCOR2|PRDM16|SKI|TBL1XR1|ZBTB16|ZFPM1
GO:0060041	retina development in camera-type eye	biological_process	113	10	0.0031883	CNGA3|DSCAM|GPM6A|HPS1|LRP5|NPHP4|PVRL1|RD3|RHOJ|SKI	GO:0043010	camera-type eye development
GO:0048306	calcium-dependent protein binding	molecular_function	48	5	0.00343266	KCNIP3|MASP1|NRXN1|SLC9A1|STX2
GO:0042493	response to drug	biological_process	394	25	0.00345079	APC2|CDKN1B|COL18A1|DDC|DNMT3B|EGFR|FABP3|FYN|GCLM|GNA12|HDAC2|HDAC4|KCNQ1|LRP8|MAP2K6|MGMT|POR|PPARGC1A|SLC6A4|SLC9A1|SREBF1|TOP1|TP53|WFDC1|XPC
GO:0032332	positive regulation of chondrocyte differentiation	biological_process	18	3	0.00345911	POR|SMAD3|ZBTB16
GO:0042166	acetylcholine binding	molecular_function	12	2	0.00349711	CHRNA2|CHRND	GO:0005892	acetylcholine-gated channel complex
GO:0006356	regulation of transcription from RNA polymerase I promoter	biological_process	13	2	0.00356198	TAF1B|UBTF
GO:0030427	site of polarized growth	cellular_component	119	11	0.00361307	DSCAM|ERC2|GPM6A|IGF2BP1|LPHN1|NRXN1|ODZ2|PVRL1|SHANK2|TRPM1|TWF2
GO:0007155	cell adhesion	biological_process	824	56	0.0037213	ADAMTS13|APLP1|BAI1|BCAR1|BTBD9|CD226|CD93|CDH23|CDH8|CELSR1|COL18A1|COL5A1|CPXM2|DDR1|DNAJB6|DSCAM|EFS|EGFR|EPHB3|FBLN7|GP9|GPR56|KIRREL|LAMA3|LGALS3BP|LPHN1|LRFN3|LY6D|MEGF10|MUC4|NPHP4|NRXN1|NRXN2|ODZ2|PARVA|PARVG|PCDH9|PRKCA|PTPRF|PTPRS|PVRL1|RND3|ROR2|SCARB1|SCARF2|SDK1|SDK2|SORBS1|SORBS2|SRCIN1|THRA|TLN2|TNR|TNXB|VCAN|WISP1	GO:0022610	biological adhesion
GO:0051900	regulation of mitochondrial depolarization	biological_process	13	2	0.00387533	GCLM|MLLT11	GO:0019184	nonribosomal peptide biosynthetic process
GO:0034236	protein kinase A catalytic subunit binding	molecular_function	12	3	0.00388024	KCNQ1|PRKAR1B|PRKAR2B
GO:0045121	membrane raft	cellular_component	208	16	0.00405464	AKAP6|CACNA1H|CD226|EGFR|FAIM2|LRP8|MYO1C|NOS3|SCARB1|SLC6A4|SLC9A1|SORBS1|STX2|TNFRSF1B|TNR|TRPC4
GO:0006342	chromatin silencing	biological_process	24	3	0.00411691	DNMT3B|HDAC2|UBTF
GO:0045665	negative regulation of neuron differentiation	biological_process	54	6	0.0042292	DIXDC1|DTX1|NOTCH1|PBX1|SLC6A4|TP73
GO:0006816	calcium ion transport	biological_process	164	14	0.00447826	CACHD1|CACNA1H|CAMK2G|CCDC109A|CCR7|CDH23|EFCAB4B|FGF2|FYN|ITPR3|RASA3|SRI|TRPC4|TRPM1
GO:0010224	response to UV-B	biological_process	14	2	0.0047715	HMGN1|XPC
GO:0032048	cardiolipin metabolic process	biological_process	13	2	0.00496867	LCLAT1|PGS1	GO:0016780	phosphotransferase activity
GO:0002039	p53 binding	molecular_function	53	6	0.00504686	BRD4|CREBBP|TP53|TP73|TRIM29|USP7
GO:0008285	negative regulation of cell proliferation	biological_process	579	34	0.00506409	BAI1|BCL11B|BTG3|CDKN1B|COL18A1|CTBP1|DDR1|EIF2AK2|FABP3|FGF2|FGFR3|FGFRL1|GDF11|GPR56|HDAC2|HDAC4|JARID2|NCK2|NOS3|NOTCH1|PRKCA|ROR2|RPS6KA2|RUNX3|SH3BP4|SKI|SLC6A4|SMAD3|SPN|TESC|TOB1|TP53|WFDC1|ZBTB16
GO:0007213	G-protein coupled acetylcholine receptor signaling pathway	biological_process	11	2	0.00510783	AGRN|CHRM1
GO:0060600	dichotomous subdivision of an epithelial terminal unit	biological_process	11	2	0.00517279	CELSR1|PLXNA1	GO:0017154	semaphorin receptor activity
GO:1901160	primary amino compound metabolic process	biological_process	11	2	0.00550878	BTBD9|DDC
GO:0031235	intrinsic component of the cytoplasmic side of the plasma membrane	cellular_component	13	3	0.00553937	RASA3|SPTB|SYNGAP1
GO:0007623	circadian rhythm	biological_process	89	7	0.00587337	BTBD9|DDC|EGFR|KCNH7|RBM4|RORA|SLC6A4
GO:0005605	basal lamina	cellular_component	21	3	0.00608822	AGRN|HSPG2|LAMA3
GO:0009651	response to salt stress	biological_process	25	3	0.00609479	HSP90AA1|NEDD4L|TP53
GO:0000790	nuclear chromatin	cellular_component	165	11	0.00659607	ASXL1|BRD4|CREBBP|DNMT3B|HDAC2|PCGF2|RUNX3|SCRT2|TNKS1BP1|TP53|UHRF1
GO:0061418	regulation of transcription from RNA polymerase II promoter in response to hypoxia	biological_process	28	3	0.00679507	CREBBP|EGLN2|NOTCH1
GO:0035413	positive regulation of catenin import into nucleus	biological_process	11	2	0.00696897	EGFR|SMAD3
GO:0005643	nuclear pore	cellular_component	64	6	0.00721829	MAD1L1|MCM3AP|MYO1C|NUP210|NUPL1|RAN
GO:0032421	stereocilium bundle	cellular_component	33	4	0.00740011	CDH23|KNCN|MYO1C|TWF2
GO:0018345	protein palmitoylation	biological_process	14	2	0.00741688	HHAT|ZDHHC1
GO:0009266	response to temperature stimulus	biological_process	114	8	0.0078576	CDH8|FGF1|HDAC2|HSP90AA1|NOS3|PPARGC1A|THRA|XYLT1	GO:0034605	cellular response to heat
GO:0001078	RNA polymerase II core promoter proximal region sequence-specific DNA binding transcription factor activity involved in negative regulation of transcription	molecular_function	34	4	0.00802322	CREBBP|SCRT2|ZBTB20|ZFPM1
GO:0046341	CDP-diacylglycerol metabolic process	biological_process	13	2	0.00855444	CDIPT|LCLAT1
GO:0014812	muscle cell migration	biological_process	13	2	0.0087438	DDR1|PARVA
GO:0046339	diacylglycerol metabolic process	biological_process	13	2	0.00893682	DAGLA|PGS1
GO:0003351	epithelial cilium movement	biological_process	16	2	0.00903406	AK7|LRRC6
GO:0005657	replication fork	cellular_component	48	4	0.00922629	HDAC2|TOP1|TP53|UHRF1
GO:0048934	peripheral nervous system neuron differentiation	biological_process	13	2	0.00964208	RUNX1|RUNX3
GO:0048935	peripheral nervous system neuron development	biological_process	13	2	0.00964208	RUNX1|RUNX3
GO:0043194	axon initial segment	cellular_component	10	2	0.0105949	KCNQ2|KCNQ3

## Sheet: Black
ID	Name	Type	n Genes in Pathway	n Test List Genes in Pathway	P-value	Genes in Test List and pathway
GO:0030431	sleep	biological_process	13	4	1.77265e-10	BTBD9|CACNA1I|GRIN2A|HTR2A	GO:1901160|GO:0050951|GO:0050433|GO:0022410|GO:0022836|GO:0008306|GO:0018958|GO:0055123|GO:0044297|GO:0045597|GO:0050803|GO:0015267|GO:0022803|GO:0051930|GO:0051931|GO:0035235|GO:0043279|GO:0046889|GO:0042745|GO:0007417|GO:0006584|GO:0009712|GO:0007613|GO:0007215|GO:0016538|GO:0060251|GO:0010762|GO:0043567|GO:0045747|GO:0006376|GO:0051094|GO:0061337|GO:0031072|GO:0005245|GO:0043584|GO:0040007|GO:…	primary amino compound metabolic process|sensory perception of temperature stimulus|regulation of catecholamine secretion|circadian sleep/wake cycle process|gated channel activity|associative learning|phenol-containing compound metabolic process|digestive system development|cell body|positive regulation of cell differentiation|regulation of synapse structure and activity|channel activity|passive …
GO:0050805	negative regulation of synaptic transmission	biological_process	37	7	6.28923e-09	ABHD6|DRD2|GNAI2|GRIK3|HTR2A|MGLL|SHANK2	GO:0051970|GO:0031645|GO:0050804|GO:0031644|GO:0060292|GO:0048167|GO:0023057|GO:0007612|GO:0007268|GO:0001964|GO:0007212|GO:0002092|GO:0032434|GO:0030425|GO:0043271|GO:0021782|GO:0032844|GO:0010035|GO:0060134|GO:0040008|GO:0021756|GO:0051294|GO:0009968|GO:0010769|GO:0046883|GO:0031253|GO:0031344|GO:0048589|GO:0007010|GO:0051130|GO:0050796|GO:0048585|GO:0036126|GO:0022010|GO:0032291|GO:0045732|GO:…	negative regulation of transmission of nerve impulse|negative regulation of neurological system process|regulation of synaptic transmission|regulation of neurological system process|long term synaptic depression|regulation of synaptic plasticity|negative regulation of signaling|learning|synaptic transmission|startle response|dopamine receptor signaling pathway|positive regulation of receptor inte…
GO:0030159	receptor signaling complex scaffold activity	molecular_function	19	5	2.7404e-08	DLG5|GRIP1|HOMER2|MAGI2|SHANK2	GO:0035254|GO:0044327|GO:0035255|GO:0032947|GO:0010557|GO:0008092|GO:0010976	glutamate receptor binding|dendritic spine head|ionotropic glutamate receptor binding|protein complex scaffold|positive regulation of macromolecule biosynthetic process|cytoskeletal protein binding|positive regulation of neuron projection development
GO:0061178	regulation of insulin secretion involved in cellular response to glucose stimulus	biological_process	31	6	3.05299e-08	BRSK2|EFNA5|FKBP1B|LRP5|PRKCE|TCF7L2	GO:0032410|GO:0015278|GO:0060191|GO:0032715|GO:0002861|GO:0060323|GO:0072091|GO:0009897|GO:0034767	negative regulation of transporter activity|calcium-release channel activity|regulation of lipase activity|negative regulation of interleukin-6 production|regulation of inflammatory response to antigenic stimulus|head morphogenesis|regulation of stem cell proliferation|external side of plasma membrane|positive regulation of ion transmembrane transport
GO:0051967	negative regulation of synaptic transmission	glutamatergic	10	3	3.46929e-08	DRD2|GRIK3|HTR2A	GO:0043025	neuronal cell body
GO:0061036	positive regulation of cartilage development	biological_process	10	3	1.2462e-07	SOX5|SOX9|ZBTB16	GO:0032332|GO:2000738|GO:0003401|GO:0045598|GO:0060675|GO:0002053|GO:0060602|GO:0032330|GO:0031328|GO:0071599|GO:0035107|GO:0035108|GO:2000136|GO:0042063|GO:0006357|GO:0009891|GO:0045662|GO:0031050|GO:0070918|GO:0060415|GO:0045687|GO:0010464|GO:0044319|GO:0090504|GO:0090505|GO:0060603|GO:0030177|GO:0071364|GO:0048736|GO:0060173|GO:0048742|GO:0009791|GO:0030903	positive regulation of chondrocyte differentiation|positive regulation of stem cell differentiation|axis elongation|regulation of fat cell differentiation|ureteric bud morphogenesis|positive regulation of mesenchymal cell proliferation|branch elongation of an epithelium|regulation of chondrocyte differentiation|positive regulation of cellular biosynthetic process|otic vesicle development|appendag…
GO:0016442	RISC complex	cellular_component	10	3	4.97916e-07	DICER1|EIF2C2|SND1	GO:0035198|GO:0035196|GO:0048536|GO:0021517	miRNA binding|production of miRNAs involved in gene silencing by miRNA|spleen development|ventral spinal cord development
GO:0031332	RNAi effector complex	cellular_component	10	3	4.97916e-07	DICER1|EIF2C2|SND1
GO:0048148	behavioral response to cocaine	biological_process	12	3	6.0689e-07	DRD2|HOMER2|HTR2A	GO:0042220|GO:0032413|GO:0042417|GO:1901338|GO:0007632|GO:2001257|GO:0045745|GO:0043198|GO:0008021	response to cocaine|negative regulation of ion transmembrane transporter activity|dopamine metabolic process|catecholamine binding|visual behavior|regulation of cation channel activity|positive regulation of G-protein coupled receptor protein signaling pathway|dendritic shaft|synaptic vesicle
GO:0031235	intrinsic component of the cytoplasmic side of the plasma membrane	cellular_component	13	4	7.3081e-07	DAB2IP|RASA3|RASAL2|SYNGAP1	GO:0005099|GO:0005083|GO:0098552|GO:0046578|GO:0009898|GO:0090129|GO:0016525	Ras GTPase activator activity|small GTPase regulator activity|side of membrane|regulation of Ras protein signal transduction|cytoplasmic side of plasma membrane|positive regulation of synapse maturation|negative regulation of angiogenesis
GO:0030111	regulation of Wnt signaling pathway	biological_process	203	19	7.38427e-07	APC2|C1orf187|CCNY|CSNK1E|DAB2IP|GPR177|LRP5|MACF1|MDFIC|NKD1|NKD2|NXN|SKI|SOX10|SOX9|TCF7L2|TLE1|TNKS|WNT5B	GO:0060828|GO:0030178|GO:0090090|GO:0010648|GO:0008013|GO:0007399|GO:0010720|GO:0010719|GO:0000159|GO:0070063	regulation of canonical Wnt signaling pathway|negative regulation of Wnt signaling pathway|negative regulation of canonical Wnt signaling pathway|negative regulation of cell communication|beta-catenin binding|nervous system development|positive regulation of cell development|negative regulation of epithelial to mesenchymal transition|protein phosphatase type 2A complex|RNA polymerase binding
GO:0046580	negative regulation of Ras protein signal transduction	biological_process	33	6	4.90493e-06	DAB2IP|FBP1|MAPKAP1|RASA3|RASAL2|SYNGAP1	GO:0051058|GO:0005100	negative regulation of small GTPase mediated signal transduction|Rho GTPase activator activity
GO:0043266	regulation of potassium ion transport	biological_process	44	7	6.42803e-06	CASQ2|DPP6|DRD2|HTR2A|KCNH2|KCNQ1|STK39	GO:0043267|GO:0043268|GO:0005251|GO:0005216|GO:0002027|GO:0022838|GO:0019932|GO:0060306|GO:0022890|GO:0086011|GO:0086013|GO:0034705	negative regulation of potassium ion transport|positive regulation of potassium ion transport|delayed rectifier potassium channel activity|ion channel activity|regulation of heart rate|substrate-specific channel activity|second-messenger-mediated signaling|regulation of membrane repolarization|inorganic cation transmembrane transporter activity|membrane repolarization during action potential|memb…
GO:0030175	filopodium	cellular_component	72	9	6.843e-06	ANTXR1|ENAH|FAT1|GAP43|ITGA6|KCNN3|MYO1B|SPATA13|TIAM2	GO:0031527|GO:0044463|GO:0010975|GO:0031258|GO:0005089|GO:0016459|GO:0004867	filopodium membrane|cell projection part|regulation of neuron projection development|lamellipodium membrane|Rho guanyl-nucleotide exchange factor activity|myosin complex|serine-type endopeptidase inhibitor activity
GO:0016055	Wnt signaling pathway	biological_process	235	19	8.1581e-06	APC2|C1orf187|CCDC88C|CCNY|CELA1|CSNK1G3|DRD2|GPR177|LRP5|MACF1|MAGI2|NKD1|NKD2|NXN|PYGO1|TCF7L2|TLE1|TNKS|WNT5B
GO:0060351	cartilage development involved in endochondral bone morphogenesis	biological_process	21	4	9.19541e-06	HSPG2|SHOX2|SIK3|SOX9
GO:0005513	detection of calcium ion	biological_process	14	3	1.37764e-05	CASQ2|KCNIP1|STIM1	GO:0014701|GO:0060314|GO:1902495	junctional sarcoplasmic reticulum membrane|regulation of ryanodine-sensitive calcium-release channel activity|transmembrane transporter complex
GO:0060359	response to ammonium ion	biological_process	61	7	1.43567e-05	ASS1|DRD2|HOMER2|HTR2A|PRKCE|SLC6A3|SNCG
GO:0051004	regulation of lipoprotein lipase activity	biological_process	36	5	3.04782e-05	APC2|FKBP1B|LMF1|MAGI2|NCKAP1L	GO:0032515|GO:0043666|GO:0051006|GO:0061365	negative regulation of phosphoprotein phosphatase activity|regulation of phosphoprotein phosphatase activity|positive regulation of lipoprotein lipase activity|positive regulation of triglyceride lipase activity
GO:2001258	negative regulation of cation channel activity	biological_process	18	3	4.11559e-05	CASQ2|DRD2|FKBP1B	GO:1901020|GO:0060315|GO:1901019	negative regulation of calcium ion transmembrane transporter activity|negative regulation of ryanodine-sensitive calcium-release channel activity|regulation of calcium ion transmembrane transporter activity
GO:0014013	regulation of gliogenesis	biological_process	67	8	4.13218e-05	CNTN2|DAB1|DICER1|ODZ4|SKI|SOX10|TCF7L2|TP73	GO:0048713|GO:0045685|GO:0050769|GO:0060284|GO:0010001|GO:0014015|GO:0031641|GO:0022008|GO:0048699|GO:0048714|GO:0030332	regulation of oligodendrocyte differentiation|regulation of glial cell differentiation|positive regulation of neurogenesis|regulation of cell development|glial cell differentiation|positive regulation of gliogenesis|regulation of myelination|neurogenesis|generation of neurons|positive regulation of oligodendrocyte differentiation|cyclin binding
GO:0022029	telencephalon cell migration	biological_process	46	6	5.04537e-05	CNTN2|DAB1|DAB2IP|DRD2|ROBO1|SRGAP2	GO:0021885|GO:0021801|GO:0021987|GO:0021892|GO:0021537|GO:0021799|GO:0021543|GO:0021795|GO:2001222|GO:0050771	forebrain cell migration|cerebral cortex radial glia guided migration|cerebral cortex development|cerebral cortex GABAergic interneuron differentiation|telencephalon development|cerebral cortex radially oriented cell migration|pallium development|cerebral cortex cell migration|regulation of neuron migration|negative regulation of axonogenesis
GO:0051969	regulation of transmission of nerve impulse	biological_process	301	23	5.22407e-05	ABHD6|APC2|ARHGEF10|BTBD9|CACNA2D2|CNTN2|DBN1|DICER1|DRD2|GNAI2|GRIK3|GRIN2A|HRH2|HTR2A|JPH3|MGLL|ODZ4|PRKCE|SHANK2|SKI|SNCG|SYNGAP1|TCF7L2	GO:0044057|GO:0048168|GO:0022011|GO:0032292|GO:0014044	regulation of system process|regulation of neuronal synaptic plasticity|myelination in peripheral nervous system|peripheral nervous system axon ensheathment|Schwann cell development
GO:0014059	regulation of dopamine secretion	biological_process	17	3	6.27493e-05	DRD2|HTR2A|SNCG
GO:0050767	regulation of neurogenesis	biological_process	473	32	7.55794e-05	APC2|ARHGDIA|BCL11A|BCL11B|CBFA2T2|CNTN2|DAB1|DAB2IP|DBN1|DICER1|DRD2|EYA1|FKBP1B|HCCA2|LZTS1|MAGI2|MAP1B|ODZ4|PBX1|ROBO1|SEMA3F|SHOX2|SKI|SOX10|SOX5|SOX9|SRGAP2|SYNGAP1|TCF12|TCF7L2|TP73|ZFHX3	GO:0051960|GO:0045664|GO:0050770|GO:0031346|GO:0033151	regulation of nervous system development|regulation of neuron differentiation|regulation of axonogenesis|positive regulation of cell projection organization|V(D)J recombination
GO:0046847	filopodium assembly	biological_process	23	4	0.000102295	DNM3|ITGA6|SPATA13|SRGAP2
GO:0002063	chondrocyte development	biological_process	17	3	0.000106237	CHST11|SHOX2|SOX9	GO:0030166	proteoglycan biosynthetic process
GO:0003785	actin monomer binding	molecular_function	16	3	0.000114898	ABL1|PKNOX2|PRKCE	GO:0070566	adenylyltransferase activity
GO:0008375	acetylglucosaminyltransferase activity	molecular_function	42	5	0.00015864	B3GNT5|EXTL3|GCNT2|MFNG|XYLT1	GO:0006024|GO:0006023|GO:0030173|GO:0000139|GO:0031228|GO:0008194	glycosaminoglycan biosynthetic process|aminoglycan biosynthetic process|integral component of Golgi membrane|Golgi membrane|intrinsic component of Golgi membrane|UDP-glycosyltransferase activity
GO:0008038	neuron recognition	biological_process	31	5	0.000167795	CNTN2|DSCAML1|DYNLL2|GAP43|ROBO1
GO:0005262	calcium channel activity	molecular_function	101	11	0.000175746	CACNA1G|CACNA1I|CACNA2D2|CACNB1|FKBP1B|GRIN2A|JPH3|LOXHD1|RASA3|STIM1|TRPV3	GO:0005891|GO:0034704|GO:0015085|GO:0034702|GO:0005261|GO:0046873|GO:0072509	voltage-gated calcium channel complex|calcium channel complex|calcium ion transmembrane transporter activity|ion channel complex|cation channel activity|metal ion transmembrane transporter activity|divalent inorganic cation transmembrane transporter activity
GO:0050772	positive regulation of axonogenesis	biological_process	50	6	0.000183313	APC2|ARHGDIA|BCL11A|MAP1B|ROBO1|SHOX2
GO:0000226	microtubule cytoskeleton organization	biological_process	264	17	0.000191994	ARHGEF10|CEP152|CHD3|CNTN2|DICER1|EYA1|MAP1B|MAP6|NAV1|NEK6|NIN|NUMA1|SRGAP2|TACC2|TNKS|TTLL6|TUBGCP3	GO:0051225|GO:0007051|GO:0040001|GO:0007017|GO:0000086|GO:0005815|GO:0001578|GO:0015631|GO:0007020	spindle assembly|spindle organization|establishment of mitotic spindle localization|microtubule-based process|G2/M transition of mitotic cell cycle|microtubule organizing center|microtubule bundle formation|tubulin binding|microtubule nucleation
GO:0004467	long-chain fatty acid-CoA ligase activity	molecular_function	10	2	0.000211959	ACSL3|ACSL5	GO:0015645	fatty acid ligase activity
GO:0015012	heparan sulfate proteoglycan biosynthetic process	biological_process	18	3	0.000269906	EXTL3|GLCE|XYLT1	GO:0030201	heparan sulfate proteoglycan metabolic process
GO:0002862	negative regulation of inflammatory response to antigenic stimulus	biological_process	11	2	0.000294832	GPX2|PSMB4
GO:0030673	axolemma	cellular_component	14	3	0.000304356	KCNC1|MYO1D|ROBO1	GO:0031256	leading edge membrane
GO:0032012	regulation of ARF protein signal transduction	biological_process	42	6	0.000355757	AGAP1|ARAP1|ASAP1|DAB2IP|IQSEC1|PSD	GO:0032312|GO:0005547	regulation of ARF GTPase activity|phosphatidylinositol-3
GO:0048709	oligodendrocyte differentiation	biological_process	58	6	0.000502632	CNTN2|ODZ4|SOX10|SOX5|SOX9|TCF7L2
GO:0051209	release of sequestered calcium ion into cytosol	biological_process	33	4	0.000536219	DRD2|FKBP1B|HTR2A|PRKCE	GO:0051282|GO:0060402|GO:0060401	regulation of sequestering of calcium ion|calcium ion transport into cytosol|cytosolic calcium ion transport
GO:0051283	negative regulation of sequestering of calcium ion	biological_process	33	4	0.000536219	DRD2|FKBP1B|HTR2A|PRKCE
GO:0045648	positive regulation of erythrocyte differentiation	biological_process	22	3	0.000536264	ETS1|FOXO3|NCKAP1L
GO:0045893	positive regulation of transcription	DNA-templated	1076	55	0.000597575	AATF|ABLIM2|ARHGEF10L|ARID1B|ATXN1|BCL11A|BCL11B|CBFA2T2|CCNC|CCNH|CELA1|CREB5|DAB2IP|DICER1|DRD2|EBF3|ETS1|EYA1|FGF1|FOXK1|FOXO3|FOXP1|GRIP1|HDAC4|HIVEP3|ITGA6|LRP5|MAML2|MAML3|MCF2L|MDFIC|PRDM16|PSIP1|PYGO1|RGMB|RPTOR|RREB1|SHOX2|SKAP1|SKI|SMAD7|SOX5|SOX9|SSBP3|TCF12|TCF7L2|TEF|TFDP1|TFEB|TNKS|TOX3|TP73|WDR11|ZBTB16|ZFPM2	GO:0045944|GO:0051254|GO:0010628|GO:0051173|GO:0045935|GO:0070577|GO:0090544	positive regulation of transcription from RNA polymerase II promoter|positive regulation of RNA metabolic process|positive regulation of gene expression|positive regulation of nitrogen compound metabolic process|positive regulation of nucleobase-containing compound metabolic process|histone acetyl-lysine binding|BAF-type complex
GO:0008542	visual learning	biological_process	40	5	0.000650422	ATXN1|DRD2|GRIN2A|HRH2|SYNGAP1
GO:0060487	lung epithelial cell differentiation	biological_process	27	4	0.000666881	EYA1|FOXP1|NCOR2|NUMA1	GO:0060479|GO:0060428	lung cell differentiation|lung epithelium development
GO:0071600	otic vesicle morphogenesis	biological_process	11	2	0.000708399	EYA1|SOX9	GO:0060037	pharyngeal system development
GO:0004180	carboxypeptidase activity	molecular_function	37	4	0.000726939	AGBL4|BLMH|CPE|PGCP	GO:0008238|GO:0008235	exopeptidase activity|metalloexopeptidase activity
GO:0035414	negative regulation of catenin import into nucleus	biological_process	10	2	0.000777901	APC2|DAB2IP
GO:0060047	heart contraction	biological_process	48	6	0.000867498	CASQ2|GAA|KCNH2|KCNQ1|MYLK2|RPS6KA2	GO:0060048|GO:0003015	cardiac muscle contraction|heart process
GO:0014069	postsynaptic density	cellular_component	119	11	0.00100354	DAB1|DLGAP2|DNM3|DRD2|GRIN2A|HOMER2|LZTS1|MAGI2|PTCH1|SHANK2|SRGAP2
GO:0000993	RNA polymerase II core binding	molecular_function	11	2	0.00109837	KIAA1530|SMYD2	GO:0043175|GO:0001098|GO:0001099	RNA polymerase core enzyme binding|basal transcription machinery binding|basal RNA polymerase II transcription machinery binding
GO:0001658	branching involved in ureteric bud morphogenesis	biological_process	49	5	0.00118048	EYA1|FGF1|PBX1|PTCH1|SOX9
GO:0007216	G-protein coupled glutamate receptor signaling pathway	biological_process	10	2	0.00128329	GRIK3|HOMER2
GO:0034703	cation channel complex	cellular_component	146	12	0.00137223	CACNA1G|CACNA1I|CACNA2D2|CACNB1|CASQ2|CNTN2|FKBP1B|KCNA6|KCNC1|KCNH2|KCNIP1|KCNQ1
GO:0001659	temperature homeostasis	biological_process	27	3	0.00160479	DRD2|GPX2|HTR2A
GO:0035637	multicellular organismal signaling	biological_process	675	39	0.00163787	ADCY6|AKAP5|AMPH|APC2|ATXN1|BRUNOL4|CACNA1G|CACNA1I|CASQ2|CBLN2|DAB2IP|DLGAP2|DPP6|DRD2|FKBP1B|GABRR3|GNAI2|GRIK3|GRIN2A|GRIP1|HTR2A|KCNA6|KCNC1|KCNH2|KCNIP1|KCNK10|KCNN3|KCNQ1|MYLK2|NCALD|PDE7B|PLCB2|RASGRF2|RPS6KA2|SLC6A3|SNCG|SORCS2|SYNGAP1|THBS2	GO:0019226|GO:0030672	transmission of nerve impulse|synaptic vesicle membrane
GO:0045600	positive regulation of fat cell differentiation	biological_process	33	4	0.00167736	CMKLR1|LRP5|WNT5B|ZBTB16	GO:0060612	adipose tissue development
GO:0032926	negative regulation of activin receptor signaling pathway	biological_process	10	2	0.00172071	MAGI2|SKI	GO:0032925	regulation of activin receptor signaling pathway
GO:0005667	transcription factor complex	cellular_component	291	17	0.00172677	CCNH|ETS1|GTF2E2|MED27|PBX1|PDLIM1|POU2F1|SKI|SMAD7|SOX9|TCF12|TCF7L2|TFDP1|TFEB|TLE1|TP73|ZFHX3	GO:0006383|GO:0006354	transcription from RNA polymerase III promoter|DNA-templated transcription
GO:0010954	positive regulation of protein processing	biological_process	13	2	0.00205946	CNTN2|NKD2
GO:0010644	cell communication by electrical coupling	biological_process	10	2	0.00207369	DBN1|FKBP1B	GO:0035584	calcium-mediated signaling using intracellular calcium source
GO:2000648	positive regulation of stem cell proliferation	biological_process	60	6	0.00214089	DRD2|FOXP1|LRP5|SHOX2|SOX10|SOX9
GO:0005518	collagen binding	molecular_function	53	5	0.00228248	ANTXR1|DDR1|ITGA9|SMAD7|VWF	GO:0008305	integrin complex
GO:0006171	cAMP biosynthetic process	biological_process	10	2	0.00252619	ADCY6|UCN2
GO:0007494	midgut development	biological_process	12	2	0.00253465	ASS1|DAB1
GO:0005794	Golgi apparatus	cellular_component	1221	52	0.00256864	AATF|ACSL3|AKT3|APC2|ARAP1|B3GNT5|CHST1|CHST11|CLIC5|CLSTN2|CPE|CUX1|DOPEY2|DUSP26|ENTPD6|FABP6|GALNT14|GALNT9|GCNT2|GLCE|GPR177|HSPG2|JAKMIP3|KIAA1324|LZTS1|MACF1|MAML2|MAN1C1|MAP6|MAPKAP1|MDFIC|MFNG|MYT1|NCALD|NCAM1|NMNAT2|NUMA1|PARK2|PDE4DIP|PDE9A|PGCP|PRKCE|PTCH1|PTGFRN|RHBDD2|SH3RF1|ST3GAL3|TACC2|TNKS|VAC14|WNT5B|XYLT1
GO:0043621	protein self-association	molecular_function	35	4	0.00259037	ATXN1|CCDC88C|CNTN2|TMEM190
GO:0034616	response to laminar fluid shear stress	biological_process	13	2	0.00266924	ETS1|SMAD7
GO:0000132	establishment of mitotic spindle orientation	biological_process	14	2	0.00303558	EYA1|NUMA1
GO:0045907	positive regulation of vasoconstriction	biological_process	25	3	0.00356063	HRH2|HTR2A|TBXAS1
GO:0032026	response to magnesium ion	biological_process	14	2	0.0037329	ENTPD6|FBP1
GO:0040014	regulation of multicellular organism growth	biological_process	81	6	0.00437768	CACNA2D2|CLIC5|DRD2|GDF3|PTCH1|SLC6A3	GO:0002021	response to dietary excess
GO:1901800	positive regulation of proteasomal protein catabolic process	biological_process	45	4	0.00452743	CSNK1E|DAB2IP|NKD2|SMAD7	GO:0009896	positive regulation of catabolic process
GO:0021889	olfactory bulb interneuron differentiation	biological_process	13	2	0.00493576	DICER1|ROBO1
GO:0021984	adenohypophysis development	biological_process	15	2	0.00533041	DRD2|SLC6A3
GO:0030275	LRR domain binding	molecular_function	16	2	0.00567609	AATF|ROBO1
GO:0009408	response to heat	biological_process	68	5	0.00683054	FGF1|IGFBP7|PSIP1|TRPV3|XYLT1
GO:0030544	Hsp70 protein binding	molecular_function	18	2	0.00928975	FGF1|SACS	GO:0051087	chaperone binding
GO:0006385	transcription elongation from RNA polymerase III promoter	biological_process	20	2	0.00934442	LZTS1|POLR3B
GO:0006386	termination of RNA polymerase III transcription	biological_process	20	2	0.00934442	LZTS1|POLR3B
GO:0006590	thyroid hormone generation	biological_process	15	2	0.00954366	PGCP|TPO	GO:0042403	thyroid hormone metabolic process
GO:0046658	anchored component of plasma membrane	cellular_component	34	3	0.0116999	EFNA5|RGMB|RTN4RL1
GO:0043124	negative regulation of I-kappaB kinase/NF-kappaB signaling	biological_process	35	3	0.0118427	DAB2IP|NLRX1|TLE1
GO:0042246	tissue regeneration	biological_process	34	3	0.0123114	GAP43|GATM|PGCP
GO:0042803	protein homodimerization activity	molecular_function	620	28	0.0131333	APC2|BCL11A|CASQ2|CD247|DAB2IP|DGKD|DRD2|DSCAML1|FOXP1|HOMER2|KCNH2|KCNQ1|LRRFIP1|MGLL|MYOM1|ODZ4|PGCP|PLEKHB1|RAB11FIP3|RUNX1T1|SEPT12|SRGAP2|SYT6|TEF|TOX3|VWF|ZBTB16|ZHX3
GO:0019898	extrinsic component of membrane	cellular_component	142	9	0.0151032	APC2|ASPSCR1|CNTFR|EPB41L4A|GNA12|GNAI2|SMAD7|SOX10|SYT6
GO:0015299	solute:hydrogen antiporter activity	molecular_function	16	2	0.0180027	SLC9A3|TMCO3

## Sheet: Red
ID	Name	Type	n Genes in Pathway	n Test List Genes in Pathway	P-value	Genes in Test List and pathway
GO:0048843	negative regulation of axon extension involved in axon guidance	biological_process	10	4	3.64495e-09	NRP1|RYK|SEMA5A|WNT3A	GO:0048841|GO:0030517|GO:0050922|GO:0048521|GO:0050771|GO:0048640|GO:0050920|GO:0051129|GO:0031290|GO:0050795|GO:0030516|GO:0030307|GO:0050769|GO:0033634|GO:0007420|GO:0007417|GO:0061564|GO:0048667|GO:0010975|GO:2001026|GO:0005109|GO:0031345|GO:0035413|GO:0021516|GO:0010634|GO:0021545|GO:0040011|GO:0010720|GO:0048812|GO:0030888|GO:0021872|GO:0045664|GO:2000351|GO:2000352|GO:0042327|GO:0043583|GO:…	regulation of axon extension involved in axon guidance|negative regulation of axon extension|negative regulation of chemotaxis|negative regulation of behavior|negative regulation of axonogenesis|negative regulation of developmental growth|regulation of chemotaxis|negative regulation of cellular component organization|retinal ganglion cell axon guidance|regulation of behavior|regulation of axon ex…
GO:0008038	neuron recognition	biological_process	31	8	3.98773e-09	CELSR3|DSCAML1|EPHB2|NRP1|NTM|OPCML|ROBO2|RTN4	GO:0007413|GO:0008037|GO:0048666|GO:0031175|GO:0000904|GO:0006928|GO:0018108|GO:0048870|GO:0051674|GO:0044089|GO:0018212|GO:0009986|GO:0055070|GO:0034702	axonal fasciculation|cell recognition|neuron development|neuron projection development|cell morphogenesis involved in differentiation|cellular component movement|peptidyl-tyrosine phosphorylation|cell motility|localization of cell|positive regulation of cellular component biogenesis|peptidyl-tyrosine modification|cell surface|copper ion homeostasis|ion channel complex
GO:0004115	3'	5'-cyclic-AMP phosphodiesterase activity	10	4	5.10477e-09	PDE4B|PDE4D|PDE7A|PDE7B	GO:0006198|GO:0009214|GO:0046058|GO:0004114|GO:0004112|GO:0042578|GO:0032743|GO:0035264|GO:0006939|GO:0051279|GO:0071407|GO:0002764	cAMP catabolic process|cyclic nucleotide catabolic process|cAMP metabolic process|3'|cyclic-nucleotide phosphodiesterase activity|phosphoric ester hydrolase activity|positive regulation of interleukin-2 production|multicellular organism growth|smooth muscle contraction|regulation of release of sequestered calcium ion into cytosol|cellular response to organic cyclic compound|immune response-regula…
GO:0022839	ion gated channel activity	molecular_function	29	7	4.97027e-08	ACCN1|ACCN2|ANO1|ANO6|KCNMA1|KCNT2|TRPM4	GO:0001976|GO:0048512|GO:0002724|GO:0050818	neurological system process involved in regulation of systemic arterial blood pressure|circadian behavior|regulation of T cell cytokine production|regulation of coagulation
GO:0045295	gamma-catenin binding	molecular_function	13	4	1.90591e-07	CDH2|FER|PTPRJ|PTPRK	GO:0061178|GO:0051010|GO:0032587|GO:0044291|GO:0031111|GO:0010605|GO:0005916|GO:0021782|GO:0004725|GO:0030054|GO:0070979|GO:0055001|GO:0010560|GO:0032091|GO:0031113|GO:0043407|GO:0010559|GO:0006461|GO:0043409|GO:0031110|GO:0006511	regulation of insulin secretion involved in cellular response to glucose stimulus|microtubule plus-end binding|ruffle membrane|cell-cell contact zone|negative regulation of microtubule polymerization or depolymerization|negative regulation of macromolecule metabolic process|fascia adherens|glial cell development|protein tyrosine phosphatase activity|cell junction|protein K11-linked ubiquitination…
GO:0007169	transmembrane receptor protein tyrosine kinase signaling pathway	biological_process	569	49	4.48371e-07	ABR|ADAM17|AKT2|ALK|ARF4|ARHGEF16|ARHGEF7|ATP6V0D2|ATP6V1C1|CAB39L|DDR1|DGKD|DUSP6|EIF2C2|EPHB2|FER|FRS2|GFRA1|GRB10|HGS|ITPR2|KDR|KL|KRAS|LINGO1|LYN|MCF2L|NFKB1|NRAS|NRP1|OBSCN|PCSK6|PPM1A|PRKAR1B|PRKCE|PRKCZ|PTPRG|PTPRJ|RALA|ROR1|RPS6KA2|RTN4|SHC2|SIK2|STAM|TNRC6C|TRAT1|TRIB3|VEGFC	GO:0007167|GO:0048011|GO:0038179|GO:0070848|GO:0008286|GO:0038095|GO:0007173|GO:0032268|GO:0038127|GO:0038093|GO:0042325|GO:0071363|GO:0051246|GO:0004714|GO:0071375|GO:1901699|GO:0019199|GO:0002768|GO:0032869|GO:0051128|GO:0042058|GO:0016477|GO:0005104|GO:1901653|GO:0032868|GO:1901698|GO:0043408|GO:0032885|GO:0006468|GO:0010827|GO:0045913|GO:0005089|GO:0044087|GO:0010563|GO:0045936|GO:0019220|GO:…	enzyme linked receptor protein signaling pathway|neurotrophin TRK receptor signaling pathway|neurotrophin signaling pathway|response to growth factor|insulin receptor signaling pathway|Fc-epsilon receptor signaling pathway|epidermal growth factor receptor signaling pathway|regulation of cellular protein metabolic process|ERBB signaling pathway|Fc receptor signaling pathway|regulation of phosphory…
GO:0006464	cellular protein modification process	biological_process	1961	115	1.73517e-06	A4GALT|AGBL1|AKT2|ALK|ARIH1|ARSJ|ASB15|ASPH|AVP|B3GALNT2|B3GALTL|BCOR|BRSK2|CBLL1|CDC16|CDK16|CHRM3|CLIP3|CRBN|CTCFL|CUL3|DDR1|DTX1|DUSP6|EIF5A2|EP300|EPHB2|EXT1|FBXO3|FER|FGFR1OP|G2E3|GALNT1|GALNT9|GCNT1|GRK1|HDAC4|HERC4|HIPK2|KDM4C|KDR|KIAA1267|LNPEP|LOXL1|LTBP1|LYN|MAML1|MAN1A1|MAP4K4|MAPK6|MARCH1|MARCH10|MET|MMP15|MUC17|NRP1|PAK2|PARK2|PDZRN3|PHF20|PIAS2|PPAP2A|PPM1A|PPM1B|PPM1L|PPP2R2A|PPP3C…	GO:0016879|GO:0019787|GO:0032446|GO:0070647|GO:0004721|GO:0016881|GO:0004842|GO:0016311|GO:0035335|GO:0004722|GO:0016567|GO:0004402|GO:0016925|GO:0043984|GO:0070076|GO:0048002|GO:0032387|GO:0070534|GO:0018345|GO:0016568|GO:0016874|GO:0070988|GO:0034399	ligase activity|small conjugating protein ligase activity|protein modification by small protein conjugation|protein modification by small protein conjugation or removal|phosphoprotein phosphatase activity|acid-amino acid ligase activity|ubiquitin-protein ligase activity|dephosphorylation|peptidyl-tyrosine dephosphorylation|protein serine/threonine phosphatase activity|protein ubiquitination|histo…
GO:0036211	protein modification process	biological_process	1961	115	1.73517e-06	A4GALT|AGBL1|AKT2|ALK|ARIH1|ARSJ|ASB15|ASPH|AVP|B3GALNT2|B3GALTL|BCOR|BRSK2|CBLL1|CDC16|CDK16|CHRM3|CLIP3|CRBN|CTCFL|CUL3|DDR1|DTX1|DUSP6|EIF5A2|EP300|EPHB2|EXT1|FBXO3|FER|FGFR1OP|G2E3|GALNT1|GALNT9|GCNT1|GRK1|HDAC4|HERC4|HIPK2|KDM4C|KDR|KIAA1267|LNPEP|LOXL1|LTBP1|LYN|MAML1|MAN1A1|MAP4K4|MAPK6|MARCH1|MARCH10|MET|MMP15|MUC17|NRP1|PAK2|PARK2|PDZRN3|PHF20|PIAS2|PPAP2A|PPM1A|PPM1B|PPM1L|PPP2R2A|PPP3C…
GO:0043243	positive regulation of protein complex disassembly	biological_process	17	4	6.1562e-06	DSTN|EIF5A2|NES|SEMA5A	GO:1901881|GO:0043244|GO:0070507|GO:1901879|GO:0045727|GO:0030193|GO:1900046	positive regulation of protein depolymerization|regulation of protein complex disassembly|regulation of microtubule cytoskeleton organization|regulation of protein depolymerization|positive regulation of translation|regulation of blood coagulation|regulation of hemostasis
GO:0022011	myelination in peripheral nervous system	biological_process	21	5	6.70994e-06	AKT2|ARHGEF10|DICER1|DRG1|SH3TC2	GO:0014044|GO:0043217|GO:0014037|GO:0042552|GO:0098900|GO:0007272|GO:0008366|GO:0060117|GO:0016010|GO:0031338	Schwann cell development|myelin maintenance|Schwann cell differentiation|myelination|regulation of action potential|ensheathment of neurons|axon ensheathment|auditory receptor cell development|dystrophin-associated glycoprotein complex|regulation of vesicle fusion
GO:0032292	peripheral nervous system axon ensheathment	biological_process	21	5	6.70994e-06	AKT2|ARHGEF10|DICER1|DRG1|SH3TC2
GO:0031050	dsRNA fragmentation	biological_process	16	4	7.38612e-06	DGCR8|DICER1|EIF2C2|PRKRA	GO:0071359|GO:0016441|GO:0035194|GO:0043331|GO:0031047|GO:0016458|GO:0035195|GO:0040029|GO:0048617|GO:0016442|GO:0031332|GO:1900151|GO:0007440|GO:0006379|GO:0003723|GO:0005730	cellular response to dsRNA|posttranscriptional gene silencing|posttranscriptional gene silencing by RNA|response to dsRNA|gene silencing by RNA|gene silencing|gene silencing by miRNA|regulation of gene expression|embryonic foregut morphogenesis|RISC complex|RNAi effector complex|regulation of nuclear-transcribed mRNA catabolic process|foregut morphogenesis|mRNA cleavage|RNA binding|nucleolus
GO:0070918	production of small RNA involved in gene silencing by RNA	biological_process	16	4	7.38612e-06	DGCR8|DICER1|EIF2C2|PRKRA
GO:0060079	regulation of excitatory postsynaptic membrane potential	biological_process	44	8	1.09582e-05	ATXN1|BRUNOL4|GRID2|NLGN1|NLGN4X|NPY2R|PPP3CA|PRKCZ	GO:0060078|GO:0051899|GO:0042391|GO:0044091|GO:0051962|GO:0051965|GO:0048169|GO:0097090|GO:0051705|GO:0017157|GO:0014048|GO:0032228|GO:0051259|GO:0042749|GO:0045187	regulation of postsynaptic membrane potential|membrane depolarization|regulation of membrane potential|membrane biogenesis|positive regulation of nervous system development|positive regulation of synapse assembly|regulation of long-term neuronal synaptic plasticity|presynaptic membrane organization|multi-organism behavior|regulation of exocytosis|regulation of glutamate secretion|regulation of sy…
GO:0001954	positive regulation of cell-matrix adhesion	biological_process	30	6	1.38701e-05	CD36|EPB41L5|KDR|PRKCZ|PTPRJ|UTRN	GO:0051894|GO:1901890|GO:0010811|GO:0001952|GO:0031589|GO:0090317|GO:0005545|GO:0014812|GO:0010744	positive regulation of focal adhesion assembly|positive regulation of cell junction assembly|positive regulation of cell-substrate adhesion|regulation of cell-matrix adhesion|cell-substrate adhesion|negative regulation of intracellular protein transport|1-phosphatidylinositol binding|muscle cell migration|positive regulation of macrophage derived foam cell differentiation
GO:0022038	corpus callosum development	biological_process	10	3	1.6403e-05	EPHB2|PTPRS|RYK
GO:0006929	substrate-dependent cell migration	biological_process	18	4	2.22493e-05	ATP5B|CD2AP|EPB41L5|VEGFC
GO:0055094	response to lipoprotein particle	biological_process	11	3	2.28654e-05	ADAM17|CD36|HMGCS1	GO:0002446|GO:0071397|GO:0036315|GO:0006911	neutrophil mediated immunity|cellular response to cholesterol|cellular response to sterol|phagocytosis
GO:0032092	positive regulation of protein binding	biological_process	49	7	4.20069e-05	CRBN|EP300|EPB41L5|HIPK2|NRP1|TRIB3|WNT3A	GO:0043393|GO:0033157	regulation of protein binding|regulation of intracellular protein transport
GO:0045837	negative regulation of membrane potential	biological_process	12	3	4.77066e-05	BRUNOL4|NLGN4X|NPY2R	GO:0042711|GO:0060746|GO:0043517	maternal behavior|parental behavior|positive regulation of DNA damage response
GO:0030971	receptor tyrosine kinase binding	molecular_function	37	6	5.65179e-05	ARHGEF16|DOCK4|FRS2|PTPN14|SHC4|TRAT1	GO:0030014	CCR4-NOT complex
GO:0000245	spliceosomal complex assembly	biological_process	42	6	8.62786e-05	BRUNOL4|LUC7L2|PSIP1|RBM5|SFRS5|SRPK2	GO:0006376|GO:0071826|GO:0022618|GO:0065003|GO:0050684|GO:0044085|GO:0022613|GO:0048024	mRNA splice site selection|ribonucleoprotein complex subunit organization|ribonucleoprotein complex assembly|macromolecular complex assembly|regulation of mRNA processing|cellular component biogenesis|ribonucleoprotein complex biogenesis|regulation of mRNA splicing
GO:0060341	regulation of cellular localization	biological_process	801	54	9.4427e-05	ABR|ACCN2|ACTN2|AKT2|ARHGEF16|ASPH|AVP|BRSK2|CADPS2|CD36|CDK16|CHRM3|CHRNB2|CLIP3|CPT1A|DLC1|DPYSL2|EP300|GOPC|HMGN3|ITPR2|LYN|MAD1L1|MDFIC|MLC1|NLGN1|NPY2R|NUP153|OXCT1|PAX8|PDE4D|PPM1A|PPM1B|PPP3CA|PRKAR1B|PRKCE|PRKCZ|PTPN14|RALA|RHBDF2|RPH3AL|SEMA5A|SH3TC2|SLC25A4|SLC8A1|STXBP5|SYT4|TMF1|TRIM29|UACA|UBASH3B|VEGFC|WNT3A|XPO4	GO:0051049|GO:0032879|GO:0032880|GO:0046823|GO:0060627|GO:0042992|GO:0042308	regulation of transport|regulation of localization|regulation of protein localization|negative regulation of nucleocytoplasmic transport|regulation of vesicle-mediated transport|negative regulation of transcription factor import into nucleus|negative regulation of protein import into nucleus
GO:0035198	miRNA binding	molecular_function	12	3	0.000115551	DICER1|EIF2C2|SOX2
GO:0021554	optic nerve development	biological_process	11	3	0.000117385	CHRNB2|EPHB2|NAV2	GO:0072079	nephron tubule formation
GO:0042043	neurexin family protein binding	molecular_function	13	3	0.000140967	NLGN1|NLGN4X|SYTL3
GO:0042347	negative regulation of NF-kappaB import into nucleus	biological_process	14	3	0.000151002	PPM1A|PPM1B|UACA	GO:0030889	negative regulation of B cell proliferation
GO:0006470	protein dephosphorylation	biological_process	137	15	0.000175641	DUSP6|PPAP2A|PPM1A|PPM1B|PPM1L|PPP2R2A|PPP3CA|PTP4A2|PTPN14|PTPN3|PTPRG|PTPRJ|PTPRK|PTPRN2|PTPRS	GO:0016791	phosphatase activity
GO:0051954	positive regulation of amine transport	biological_process	22	4	0.000194553	AVP|CHRNB2|DPYSL2|NPY2R	GO:0033605	positive regulation of catecholamine secretion
GO:0051923	sulfation	biological_process	15	3	0.000225397	SULT1C2|SULT2A1|UST	GO:0016782|GO:0030205	transferase activity|dermatan sulfate metabolic process
GO:0008060	ARF GTPase activator activity	molecular_function	25	5	0.000226418	AGFG1|ARAP2|ARFGAP1|ASAP2|SMAP1	GO:0032312|GO:0032012	regulation of ARF GTPase activity|regulation of ARF protein signal transduction
GO:0021889	olfactory bulb interneuron differentiation	biological_process	13	3	0.000227086	DICER1|ROBO2|SALL3	GO:0021772|GO:0021988	olfactory bulb development|olfactory lobe development
GO:0010485	H4 histone acetyltransferase activity	molecular_function	14	3	0.000238743	KIAA1267|PHF20|USP22	GO:0043995|GO:0043996|GO:0046972	histone acetyltransferase activity (H4-K5 specific)|histone acetyltransferase activity (H4-K8 specific)|histone acetyltransferase activity (H4-K16 specific)
GO:0007045	cell-substrate adherens junction assembly	biological_process	20	4	0.000248415	ACTN2|DLC1|FERMT2|PTPRK	GO:0034333|GO:0034332|GO:0007160|GO:0007044	adherens junction assembly|adherens junction organization|cell-matrix adhesion|cell-substrate junction assembly
GO:0048041	focal adhesion assembly	biological_process	20	4	0.000248415	ACTN2|DLC1|FERMT2|PTPRK
GO:0007399	nervous system development	biological_process	1870	117	0.000278147	ABLIM1|ABR|ACCN1|ADNP2|AKT2|ALK|AMBRA1|APBA1|APLP2|AQP4|ARF4|ARHGEF10|ARHGEF7|ARID1B|BRSK2|BZW2|CACNA1I|CAPZB|CBFA2T2|CDK16|CELSR3|CHRM3|CHRNB2|CKB|CLASP2|CLIC5|COL5A2|COL9A3|CUX1|CYFIP1|DEAF1|DICER1|DLC1|DNER|DOCK1|DPYSL2|DRG1|DRGX|DSCAML1|DST|DTX1|EFHD1|EP300|EPHB2|EXT1|FARP1|FEZ2|FRS2|GFRA1|GFRA3|GRHL2|GRID2|GRK1|HCCA2|HDAC4|HES5|HIPK2|HMGCS1|KCNMA1|KRAS|LINGO1|LYN|MDGA1|MET|MTPN|MYCBP2|MYO16|…	GO:0030182|GO:0048468|GO:0022008|GO:0048699|GO:0042490|GO:2000179	neuron differentiation|cell development|neurogenesis|generation of neurons|mechanoreceptor differentiation|positive regulation of neural precursor cell proliferation
GO:0033522	histone H2A ubiquitination	biological_process	13	3	0.000339147	BCOR|SKP1|UBE2B	GO:0016574|GO:0006513	histone ubiquitination|protein monoubiquitination
GO:0070851	growth factor receptor binding	molecular_function	113	11	0.00039631	ADAM17|CD2AP|ERAP1|FER|FRS2|KL|LINGO1|LYN|NPTN|PTPRJ|VEGFC
GO:0042491	auditory receptor cell differentiation	biological_process	28	5	0.000407429	CLIC5|CUX1|HES5|KCNMA1|SLC4A7	GO:0035315|GO:0060113|GO:0048715|GO:0097150|GO:0015701	hair cell differentiation|inner ear receptor cell differentiation|negative regulation of oligodendrocyte differentiation|neuronal stem cell maintenance|bicarbonate transport
GO:0035418	protein localization to synapse	biological_process	13	3	0.000444773	ACCN1|KLC1|NLGN1
GO:0035196	production of miRNAs involved in gene silencing by miRNA	biological_process	14	3	0.000478094	DGCR8|DICER1|EIF2C2
GO:0006417	regulation of translation	biological_process	241	18	0.000490021	AKT2|BRF1|BRUNOL4|CNOT10|CNOT3|EIF2C2|EIF4G3|EIF5A2|EP300|GTPBP5|MTPN|NPM1|PAIP1|PUM1|PUM2|QKI|SELT|TNRC6C	GO:0010608|GO:0060211|GO:0060213|GO:0050685|GO:1900153|GO:0000289|GO:0031055	posttranscriptional regulation of gene expression|regulation of nuclear-transcribed mRNA poly(A) tail shortening|positive regulation of nuclear-transcribed mRNA poly(A) tail shortening|positive regulation of mRNA processing|positive regulation of nuclear-transcribed mRNA catabolic process|nuclear-transcribed mRNA poly(A) tail shortening|chromatin remodeling at centromere
GO:0051963	regulation of synapse assembly	biological_process	38	6	0.000495642	ACCN1|CHRNB2|EPHB2|NLGN1|NRXN3|ROBO2
GO:0019897	extrinsic component of plasma membrane	cellular_component	89	10	0.000536907	CDH2|CDK16|CUBN|FARP1|FER|FERMT2|RGS7|SNX18|SYTL3|TGM3	GO:0019898|GO:0031234	extrinsic component of membrane|extrinsic component of cytoplasmic side of plasma membrane
GO:0050918	positive chemotaxis	biological_process	25	4	0.000678263	CCL16|NRP1|PTPRJ|VEGFC
GO:0005227	calcium activated cation channel activity	molecular_function	23	4	0.000767047	ANO6|KCNMA1|KCNT2|TRPM4
GO:0045296	cadherin binding	molecular_function	25	4	0.000863275	CD2AP|CTNNA3|DRG1|FER	GO:0050839	cell adhesion molecule binding
GO:0055038	recycling endosome membrane	cellular_component	39	5	0.000900154	CLIP3|DRG1|EHD4|RAB11FIP2|ZDHHC2	GO:0055037	recycling endosome
GO:0044325	ion channel binding	molecular_function	77	9	0.000966457	ACTN2|ASPH|GOPC|LYN|PDE4B|PDE4D|RIMS1|SCN4B|SLC8A1	GO:0010649|GO:0014704|GO:2000649|GO:0006458	regulation of cell communication by electrical coupling|intercalated disc|regulation of sodium ion transmembrane transporter activity|'de novo' protein folding
GO:0016079	synaptic vesicle exocytosis	biological_process	32	5	0.000982584	CADPS2|NLGN1|OTOF|RIMS1|TSNARE1
GO:1901184	regulation of ERBB signaling pathway	biological_process	71	8	0.00108896	ADAM17|APLP2|ARHGEF7|FER|HGS|PTPRJ|SH3TC2|STAM
GO:0017137	Rab GTPase binding	molecular_function	59	7	0.00113702	ALS2CL|BICD2|DRG1|FER|RIMS1|RPH3AL|SYTL3	GO:0017016|GO:0051020|GO:0031267	Ras GTPase binding|GTPase binding|small GTPase binding
GO:0010828	positive regulation of glucose transport	biological_process	34	5	0.00150916	AKT2|CLIP3|MET|PRKCZ|PTH	GO:0046321	positive regulation of fatty acid oxidation
GO:0003785	actin monomer binding	molecular_function	16	3	0.00166481	MLC1|PKNOX2|PRKCE
GO:0048747	muscle fiber development	biological_process	35	5	0.00172596	CAPZB|DNER|PPP3CA|SLC8A1|UCHL1	GO:0051146	striated muscle cell differentiation
GO:0046914	transition metal ion binding	molecular_function	1412	76	0.00172944	ABLIM1|ADAM17|ADAMTS6|AGBL1|AGFG1|ANKIB1|APLP2|ARAP2|ARFGAP1|ARIH1|ASAP2|ASH1L|BMI1|BRF1|CBLL1|CUTC|CYP2D6|DTX1|DYTN|EP300|ERAP1|ESRRG|G2E3|GALNT1|HDAC4|ING1|KDM4C|L3MBTL4|LNPEP|LOXL1|MAP3K7IP2|MARCH1|MARCH10|MATR3|MFI2|MMP15|MMP16|MMP21|MTRR|MYCBP2|MYT1L|NFXL1|NUP153|P4HA3|PARK2|PCGF3|PDZRN3|PEX10|PHF14|PHF20|PIAS2|PPM1A|PPM1B|PRDM2|PRKCZ|RBBP6|RBM5|RC3H1|RNF133|RNPEP|RSF1|SMAP1|TAF3|TRIM26|TRIM…	GO:0008270	zinc ion binding
GO:0031010	ISWI-type complex	cellular_component	10	2	0.0018289	RSF1|SMARCA5	GO:0043044|GO:0043596|GO:0006336|GO:0034080|GO:0034724	ATP-dependent chromatin remodeling|nuclear replication fork|DNA replication-independent nucleosome assembly|CENP-A containing nucleosome assembly at centromere|DNA replication-independent nucleosome organization
GO:0031674	I band	cellular_component	112	12	0.00186239	ACTN2|CAPZB|DST|FERMT2|HDAC4|KY|MURC|OBSCN|PDE4B|PPP3CA|SLC8A1|SYNPO2	GO:0030018	Z disc
GO:0042326	negative regulation of phosphorylation	biological_process	286	22	0.00194761	ATXN1|DLC1|DUSP6|FGFR1OP|GRB10|LYN|MAGI1|NPM1|PAK2|PARK2|PDE4D|PRKAR1B|PRKCZ|PTPRJ|SPRED1|SPRED2|TRIB3|UBASH3B|UBE2B|UCHL1|WNK2|ZMYND11	GO:0004860|GO:0019210	protein kinase inhibitor activity|kinase inhibitor activity
GO:0034453	microtubule anchoring	biological_process	29	4	0.00218829	BICD2|CLASP2|FGFR1OP|PEX14
GO:0060053	neurofilament cytoskeleton	cellular_component	12	3	0.00233668	DLGAP2|DST|NRP1
GO:0008088	axon cargo transport	biological_process	39	5	0.00235621	APBA1|DST|KLC1|KLC2|UCHL1	GO:0010970|GO:0030705	microtubule-based transport|cytoskeleton-dependent intracellular transport
GO:0070373	negative regulation of ERK1 and ERK2 cascade	biological_process	29	4	0.00251573	DUSP6|LYN|MAGI1|WNK2
GO:0065002	intracellular protein transmembrane transport	biological_process	33	4	0.00263654	AKT2|HSPA4|PEX10|PEX14	GO:0071806|GO:0044743|GO:0016558	protein transmembrane transport|intracellular protein transmembrane import|protein import into peroxisome matrix
GO:0033619	membrane protein proteolysis	biological_process	32	4	0.00277439	ADAM17|BACE2|ERAP1|NFKB1	GO:0006509	membrane protein ectodomain proteolysis
GO:0070530	K63-linked polyubiquitin binding	molecular_function	10	2	0.00280261	C1orf86|MAP3K7IP2
GO:0010543	regulation of platelet activation	biological_process	27	4	0.00284073	LYN|PTPRJ|THBD|UBASH3B	GO:0046625	sphingolipid binding
GO:0005112	Notch binding	molecular_function	15	3	0.00285344	ADAM17|DNER|DTX1	GO:0007219	Notch signaling pathway
GO:0035725	sodium ion transmembrane transport	biological_process	83	8	0.00294362	ACCN1|ACCN2|SCN4B|SLC17A4|SLC24A5|SLC38A1|SLC4A7|SLC8A1	GO:0005452	inorganic anion exchanger activity
GO:0016234	inclusion body	cellular_component	44	5	0.00304294	ATXN1|CCT8|CUTC|NUP153|PARK2	GO:0016235	aggresome
GO:0031365	N-terminal protein amino acid modification	biological_process	20	3	0.00305736	EP300|PPM1A|PPM1B
GO:0030194	positive regulation of blood coagulation	biological_process	20	3	0.00307828	ANO6|CD36|THBD	GO:0050820	positive regulation of coagulation
GO:1900048	positive regulation of hemostasis	biological_process	20	3	0.00307828	ANO6|CD36|THBD
GO:0071203	WASH complex	cellular_component	11	2	0.00330652	CAPZB|KIAA1033
GO:0050854	regulation of antigen receptor-mediated signaling pathway	biological_process	32	4	0.00338708	LYN|PTPRJ|RC3H1|TRAT1	GO:0050856	regulation of T cell receptor signaling pathway
GO:0002199	zona pellucida receptor complex	cellular_component	11	2	0.00355598	CCT5|CCT8	GO:0051084	'de novo' posttranslational protein folding
GO:0035024	negative regulation of Rho protein signal transduction	biological_process	10	2	0.00359743	CUL3|DLC1
GO:0005657	replication fork	cellular_component	48	5	0.00377983	RFC3|SMARCA5|SMARCAD1|TOP1|UBE2B
GO:0015368	calcium:cation antiporter activity	molecular_function	10	2	0.00467415	SLC24A5|SLC8A1
GO:0050996	positive regulation of lipid catabolic process	biological_process	20	3	0.00474698	AKT2|CPT1A|PRKCE
GO:0035253	ciliary rootlet	cellular_component	11	2	0.00494293	KLC1|KLC2
GO:0003841	1-acylglycerol-3-phosphate O-acyltransferase activity	molecular_function	10	2	0.00602914	AGPAT3|AGPAT4	GO:0016024|GO:0046341	CDP-diacylglycerol biosynthetic process|CDP-diacylglycerol metabolic process
GO:0005041	low-density lipoprotein receptor activity	molecular_function	11	2	0.00634709	CD36|ST7
GO:0051059	NF-kappaB binding	molecular_function	25	3	0.00636172	EP300|NPM1|TAF4B
GO:0017124	SH3 domain binding	molecular_function	120	11	0.00644474	ADAM17|CCDC6|CD2AP|DOCK1|DOCK4|DTX1|ELMO1|KHDRBS3|LYN|QKI|SKAP1
GO:0030276	clathrin binding	molecular_function	23	3	0.00782853	DNER|SMAP1|SYT4
GO:0030208	dermatan sulfate biosynthetic process	biological_process	11	2	0.00782936	DSE|UST
GO:0007157	heterophilic cell-cell adhesion	biological_process	32	4	0.00801004	AMIGO2|CDH2|GRID2|NLGN1
GO:0035282	segmentation	biological_process	90	8	0.00811341	BMI1|EP300|EPB41L5|FRS2|HES5|PCSK6|WNT3A|ZEB2
GO:0071889	14-3-3 protein binding	molecular_function	18	4	0.00830713	PRKCE|PRKCZ|SRPK2|SYNPO2
GO:0042487	regulation of odontogenesis of dentin-containing tooth	biological_process	12	2	0.00846705	DICER1|RUNX2
GO:0006768	biotin metabolic process	biological_process	10	2	0.00863938	PC|PCCA
GO:0043240	Fanconi anaemia nuclear complex	cellular_component	12	2	0.00866895	C1orf86|FANCF
GO:0042166	acetylcholine binding	molecular_function	12	2	0.00880588	CHRM3|CHRNB2
GO:0015301	anion:anion antiporter activity	molecular_function	23	3	0.00938751	SLC4A10|SLC4A7|SLC7A11
GO:0051668	localization within membrane	biological_process	21	3	0.00951741	C7orf20|OXA1L|RALA	GO:0051205	protein insertion into membrane
GO:0051262	protein tetramerization	biological_process	82	7	0.0107411	ACTN2|CUTC|NLGN1|OXA1L|SBF2|TGM3|TRPM8
GO:0008289	lipid binding	molecular_function	552	33	0.0114694	ACBD4|APBA1|ARAP2|CADPS2|CD36|CLIP3|CPS1|DGKD|DLC1|ESRRG|FER|FERMT2|GPR183|HDLBP|ITPR2|KL|LYN|MCF2L|NOXO1|OSBPL1A|OSBPL5|OSBPL9|PITPNC1|PLEKHA5|SBF2|SDPR|SEC14L4|SNX18|SYT14|SYT4|SYTL3|WDFY1|WIPI2
GO:0007289	spermatid nucleus differentiation	biological_process	15	2	0.0154031	GOPC|TMF1	GO:0006997	nucleus organization

## Sheet: Green
ID	Name	Type	n Genes in Pathway	n Test List Genes in Pathway	P-value	Genes in Test List and pathway
GO:0007156	homophilic cell adhesion	biological_process	139	38	8.85208e-34	CDH12|CLSTN1|ESAM|PCDH15|PCDHA1|PCDHA10|PCDHA11|PCDHA12|PCDHA13|PCDHA2|PCDHA3|PCDHA4|PCDHA5|PCDHA6|PCDHA7|PCDHA8|PCDHA9|PCDHAC1|PCDHAC2|PCDHB15|PCDHB16|PCDHGA1|PCDHGA10|PCDHGA2|PCDHGA3|PCDHGA4|PCDHGA5|PCDHGA6|PCDHGA7|PCDHGA8|PCDHGA9|PCDHGB1|PCDHGB2|PCDHGB3|PCDHGB4|PCDHGB5|PCDHGB6|PTPRM	GO:0016337|GO:0007155|GO:0022610|GO:0005509|GO:0008013|GO:0072189|GO:0072176|GO:0050678|GO:0031063|GO:0090344|GO:0072273|GO:0060122|GO:0050767|GO:0044291|GO:0021872|GO:0003407|GO:0060284|GO:0002066|GO:0031225|GO:0021879|GO:0034502|GO:0010155|GO:0002070|GO:0048038|GO:0090314|GO:0072077|GO:0006607|GO:0014065|GO:0051271|GO:0004402|GO:0072079|GO:0060976|GO:0031060|GO:0010485|GO:0051351|GO:0050910|GO:…	cell-cell adhesion|cell adhesion|biological adhesion|calcium ion binding|beta-catenin binding|ureter development|nephric duct development|regulation of epithelial cell proliferation|regulation of histone deacetylation|negative regulation of cell aging|metanephric nephron morphogenesis|inner ear receptor stereocilium organization|regulation of neurogenesis|cell-cell contact zone|forebrain generati…
GO:0060485	mesenchyme development	biological_process	141	24	3.47271e-14	CFL1|CRELD1|EDNRB|ENG|FGF10|FGF8|FOXC2|FOXD2|FOXF2|GATA4|HEYL|HOXA5|NRP2|OSR1|PAX2|PHOX2B|RDH10|TBX1|TBX2|TBX5|TCF21|WNT10A|WT1|ZEB2	GO:0048863|GO:0072132|GO:0014033|GO:0014032|GO:0048864|GO:0001755|GO:0072074|GO:0003203|GO:0009888|GO:0060675|GO:0061138|GO:0048729|GO:0003272|GO:0060411|GO:0072091|GO:0001667|GO:0001822|GO:0001763|GO:0002053|GO:0048732|GO:0048565|GO:0003171|GO:2001053|GO:2000027|GO:0042127|GO:0009653|GO:0048596|GO:0051094|GO:0009891|GO:0002065|GO:0003206|GO:2000826|GO:0048701|GO:2000026|GO:0048468|GO:0003279|GO:…	stem cell differentiation|mesenchyme morphogenesis|neural crest cell differentiation|neural crest cell development|stem cell development|neural crest cell migration|kidney mesenchyme development|endocardial cushion morphogenesis|tissue development|ureteric bud morphogenesis|morphogenesis of a branching epithelium|tissue morphogenesis|endocardial cushion formation|cardiac septum morphogenesis|regu…
GO:0003700	sequence-specific DNA binding transcription factor activity	molecular_function	1007	87	6.35749e-12	ATF7|BCL11B|BNC1|BRF1|EGR1|ESR1|EVX1|EVX2|FOXB1|FOXC2|FOXD2|FOXF2|FOXG1|FOXK1|GATA4|HES6|HEYL|HHEX|HLF|HOXA3|HOXA5|HOXA7|HOXC4|HOXC5|HOXC6|HOXC9|IKZF4|IRX6|KDM3A|KDM5A|KLF9|LBX2|LHX6|MAFF|MECOM|MEIS3|MYST2|NEUROD2|NFATC4|NFIA|NFIC|NKX3-2|NPAS1|NR1D1|NR2E1|NR5A2|ONECUT2|PAX7|PBX1|PBX2|PHOX2B|PITX1|RARB|RARG|RAX|RUNX1|RXRG|SCAND3|SCML1|SCML2|SHOX2|SIM1|SIX2|SOX5|ST18|STAT3|TAF6|TBR1|TBX15|TBX2|TBX5…	GO:0001071|GO:0010628|GO:0045893|GO:0000975|GO:0001067|GO:0044212|GO:0000981|GO:0051254|GO:0000976|GO:0010557|GO:0000122|GO:0045935|GO:0051173|GO:0031328|GO:0000982|GO:0004879|GO:0098531|GO:0048663|GO:0003707|GO:0001046|GO:0060538|GO:0021953|GO:0005654|GO:0045637|GO:0060216|GO:0030098|GO:0006325|GO:0016568|GO:1902275|GO:0033077|GO:0021895|GO:0010389|GO:0021544|GO:0000123|GO:0031248|GO:1902493|GO:…	nucleic acid binding transcription factor activity|positive regulation of gene expression|positive regulation of transcription|regulatory region DNA binding|regulatory region nucleic acid binding|transcription regulatory region DNA binding|sequence-specific DNA binding RNA polymerase II transcription factor activity|positive regulation of RNA metabolic process|transcription regulatory region sequ…
GO:0048562	embryonic organ morphogenesis	biological_process	274	35	1.7897e-11	ENG|FGF10|FGF8|FOXC2|FOXF2|FOXG1|GATA4|GJB6|GNAS|HIPK1|HOXA3|HOXA5|HOXA7|HOXC9|ID2|LRP5|NKX3-2|OSR1|OSR2|PAX2|PCDH15|RARB|RARG|RAX|RDH10|SHOX2|SIX2|TBX1|TBX15|TBX2|TCF21|TCF4|TCF7L2|VAX2|WNT1	GO:0048598|GO:0048568|GO:0009887|GO:0007423|GO:0048704|GO:0009790|GO:0043010|GO:0048705|GO:0042471|GO:0060272|GO:0007420|GO:0072498|GO:0017015|GO:0060004|GO:0070016|GO:0071565|GO:0043568	embryonic morphogenesis|embryonic organ development|organ morphogenesis|sensory organ development|embryonic skeletal system morphogenesis|embryo development|camera-type eye development|skeletal system morphogenesis|ear morphogenesis|embryonic skeletal joint morphogenesis|brain development|embryonic skeletal joint development|regulation of transforming growth factor beta receptor signaling pathway…
GO:0048557	embryonic digestive tract morphogenesis	biological_process	21	7	3.21977e-11	FGF10|GATA4|ID2|SHOX2|TCF21|TCF4|TCF7L2	GO:0048566|GO:0035112|GO:0031016|GO:0060441|GO:1902106|GO:0060008|GO:0061178|GO:0007049	embryonic digestive tract development|genitalia morphogenesis|pancreas development|epithelial tube branching involved in lung morphogenesis|negative regulation of leukocyte differentiation|Sertoli cell differentiation|regulation of insulin secretion involved in cellular response to glucose stimulus|cell cycle
GO:0043565	sequence-specific DNA binding	molecular_function	699	67	4.28759e-11	ATF7|BCL11B|DNMT3B|EGR1|ESR1|EVX1|EVX2|EZH2|FOXB1|FOXC2|FOXD2|FOXF2|FOXG1|FOXK1|GATA4|HEYL|HHEX|HLF|HOXA3|HOXA5|HOXA7|HOXC4|HOXC5|HOXC6|HOXC9|IRX6|KDM3A|KDM6B|LBX2|LHX6|MAFF|MEIS3|NKX3-2|NR1D1|NR2E1|NR5A2|ONECUT2|OSR2|PAX2|PAX7|PBX1|PBX2|PHOX2B|PITX1|PRDM16|RARB|RARG|RAX|RXRG|SHOX2|SIX2|STAT3|TBR1|TBX1|TBX15|TBX2|TBX5|TCF4|TCF7L2|TFAP2C|TP53|TRPS1|VAX2|VSX2|WT1|ZEB2|ZFHX3	GO:0034143|GO:0046321|GO:0000775|GO:0000776	regulation of toll-like receptor 4 signaling pathway|positive regulation of fatty acid oxidation|chromosome|kinetochore
GO:0003002	regionalization	biological_process	313	37	5.55173e-11	APC|BMI1|CRKL|EVX1|FGF10|FGF8|FOXB1|FOXC2|FOXG1|FZD5|GATA4|HHEX|HIPK1|HOXA3|HOXA5|HOXA7|HOXC5|HOXC6|HOXC9|INTU|KAT2A|LRP5|MLLT3|OSR1|PAX2|PAX7|PBX1|PBX2|RARG|SMARCD3|TBR1|TBX1|TP53|VAX2|WNT1|WT1|ZEB2	GO:0007389|GO:0009952|GO:0035282|GO:0016055|GO:0021537|GO:0009954|GO:0007379|GO:0008417	pattern specification process|anterior/posterior pattern specification|segmentation|Wnt signaling pathway|telencephalon development|proximal/distal pattern formation|segment specification|fucosyltransferase activity
GO:0045165	cell fate commitment	biological_process	237	31	1.02207e-10	EVX1|EYA2|FGF10|FGF2|FGF8|FOXC2|FOXG1|FZD5|GATA4|HIPK1|ID2|LHX6|NR2E1|OLIG3|ONECUT2|PAX2|PAX7|PITX1|SIX2|SOX5|SPRY1|TBX1|TBX2|TCF4|TCF7L2|TFAP2C|TP53|VSX2|WNT1|WNT10A|WT1	GO:0048699|GO:0001759|GO:0045685|GO:0010001|GO:0002520|GO:0060795|GO:0021954|GO:0045638|GO:0002762|GO:1902108	generation of neurons|organ induction|regulation of glial cell differentiation|glial cell differentiation|immune system development|cell fate commitment involved in formation of primary germ layer|central nervous system neuron development|negative regulation of myeloid cell differentiation|negative regulation of myeloid leukocyte differentiation|regulation of mitochondrial membrane permeability i…
GO:0048645	organ formation	biological_process	30	8	1.64405e-09	FGF10|HHEX|HOXA3|NKX3-2|PAX2|RDH10|SMARCD3|TBR1	GO:0010092|GO:0060571|GO:0071371|GO:0045663	specification of organ identity|morphogenesis of an epithelial fold|cellular response to gonadotropin stimulus|positive regulation of myoblast differentiation
GO:0007399	nervous system development	biological_process	1870	139	2.16293e-09	AK3L1|ANK1|ANK3|APC|BCL11B|BPNT1|C5orf13|CCDC85C|CCDC88A|CDC2|CDK1|CDK5R2|CDK6|CDKN1C|CFL1|CIT|CLASP2|CLCF1|CPLX2|CRB1|DCX|DFFB|DNMT3B|DOK5|EDNRB|EGR1|ENG|EVX1|EZH2|FGF10|FGF2|FGF8|FOXB1|FOXD2|FOXG1|FZD5|GFRA1|GFRA3|GLRB|GPM6B|GPR98|HES6|HEYL|HHEX|HIPK1|HOXA3|HPCAL4|HTRA2|ID2|INTU|IRS2|JAM3|KAT2A|LHX6|LRP2|LRRN4|LYN|MECOM|NDP|NEGR1|NEUROD2|NPAS1|NR2E1|NRP2|NTM|OBSL1|OLFM3|OLIG3|ONECUT2|OPCML|P2RX…	GO:0030900|GO:0007417|GO:0022008|GO:0021543|GO:0022029|GO:0021987|GO:0044057|GO:0021795|GO:0007628|GO:0033270|GO:0021955|GO:0045211|GO:0033160|GO:0031113|GO:0042448|GO:0005758|GO:0051443|GO:0008017	forebrain development|central nervous system development|neurogenesis|pallium development|telencephalon cell migration|cerebral cortex development|regulation of system process|cerebral cortex cell migration|adult walking behavior|paranode region of axon|central nervous system neuron axonogenesis|postsynaptic membrane|positive regulation of protein import into nucleus|regulation of microtubule pol…
GO:0048706	embryonic skeletal system development	biological_process	124	19	4.2874e-09	FOXC2|GNAS|HOXA3|HOXA5|HOXA7|HOXC5|HOXC6|HOXC9|NKX3-2|OSR1|OSR2|PAX7|PBX1|RDH10|SHOX2|SIX2|SULF2|TBX1|TBX15	GO:0001501|GO:0032836|GO:0004065	skeletal system development|glomerular basement membrane development|arylsulfatase activity
GO:0035116	embryonic hindlimb morphogenesis	biological_process	31	8	1.16302e-08	FGF8|GNAS|MECOM|OSR1|OSR2|PITX1|RARB|RARG	GO:0035137|GO:0035136|GO:0003417|GO:0007191	hindlimb morphogenesis|forelimb morphogenesis|growth plate cartilage development|adenylate cyclase-activating dopamine receptor signaling pathway
GO:0048762	mesenchymal cell differentiation	biological_process	115	17	1.46718e-08	CFL1|EDNRB|FGF10|FGF8|FOXC2|FOXD2|FOXF2|HEYL|NRP2|OSR1|PAX2|PHOX2B|RDH10|TBX1|TCF21|WNT10A|ZEB2
GO:0006357	regulation of transcription from RNA polymerase II promoter	biological_process	1353	101	1.59541e-08	BCL11B|BCOR|BMI1|BNC1|CAMK2D|CDC2|CDK1|CDKN1C|DNMT3B|EDNRB|EGR1|ELP4|ENG|ESR1|EVX1|EZH2|FGF10|FGF2|FGF8|FOXB1|FOXC2|FOXD2|FOXF2|FOXK1|FZD5|GATA4|GPS2|HES6|HEYL|HHEX|HOXA5|HOXA7|HOXC5|HOXC6|ID2|IL11|JAK3|KAT2A|KDM3A|KDM6B|KLF9|LRP5|MAML3|MECOM|MED14|MYSM1|NCOA2|NEDD8|NEUROD2|NFATC4|NFIA|NFIC|NPAS1|NR1D1|NR5A2|ONECUT2|OSR1|OSR2|PAX2|PAX7|PAX9|PBX2|PDE2A|PHOX2B|PRDM16|PRIC285|RARB|RARG|RPS6KA1|RPS6K…	GO:0045944|GO:0031056|GO:0070498|GO:1990234|GO:0070646	positive regulation of transcription from RNA polymerase II promoter|regulation of histone modification|interleukin-1-mediated signaling pathway|transferase complex|protein modification by small protein removal
GO:0003197	endocardial cushion development	biological_process	28	7	2.42145e-08	CRELD1|ENG|FGF8|GATA4|HEYL|TBX2|TBX5	GO:0003181	atrioventricular valve morphogenesis
GO:0030878	thyroid gland development	biological_process	21	6	3.11613e-08	FGF10|FGF8|HHEX|HOXA3|HOXA5|TBX1
GO:0048048	embryonic eye morphogenesis	biological_process	33	8	3.93648e-08	FOXF2|HIPK1|LRP5|PAX2|RARB|RARG|TBX2|VAX2	GO:0031076|GO:0030825	embryonic camera-type eye development|positive regulation of cGMP metabolic process
GO:0060397	JAK-STAT cascade involved in growth hormone signaling pathway	biological_process	23	6	5.76534e-08	IRS1|IRS2|JAK3|LYN|SOCS2|STAT3	GO:0060396|GO:0071378|GO:0060416|GO:0007259|GO:0060337|GO:0071357|GO:0034340|GO:0010907|GO:0070873|GO:0030101|GO:0005158	growth hormone receptor signaling pathway|cellular response to growth hormone stimulus|response to growth hormone|JAK-STAT cascade|type I interferon signaling pathway|cellular response to type I interferon|response to type I interferon|positive regulation of glucose metabolic process|regulation of glycogen metabolic process|natural killer cell activation|insulin receptor binding
GO:0001823	mesonephros development	biological_process	22	6	6.57983e-08	FGF10|FGF8|OSR1|OSR2|PAX2|WT1	GO:0072164|GO:0072087|GO:0072163	mesonephric tubule development|renal vesicle development|mesonephric epithelium development
GO:0060045	positive regulation of cardiac muscle cell proliferation	biological_process	22	6	7.06859e-08	CDC2|CDK1|FGF2|GATA4|TBX2|TBX5	GO:0060420|GO:0055021|GO:0055024|GO:0060043|GO:0016202|GO:1901861|GO:0048634|GO:0030261|GO:0051439|GO:0007005	regulation of heart growth|regulation of cardiac muscle tissue growth|regulation of cardiac muscle tissue development|regulation of cardiac muscle cell proliferation|regulation of striated muscle tissue development|regulation of muscle tissue development|regulation of muscle organ development|chromosome condensation|regulation of ubiquitin-protein ligase activity involved in mitotic cell cycle|mi…
GO:0048736	appendage development	biological_process	159	21	1.04191e-07	EVX2|FBXW4|FGF10|FGF8|GNAS|INTU|KIAA1715|LRP5|MECOM|OSR1|OSR2|PBX1|PBX2|PITX1|RARB|RARG|RAX|RDH10|SHOX2|TBX2|TBX5	GO:0035107|GO:0035108|GO:0030326|GO:0035113|GO:0002063|GO:0030540	appendage morphogenesis|limb morphogenesis|embryonic limb morphogenesis|embryonic appendage morphogenesis|chondrocyte development|female genitalia development
GO:0060173	limb development	biological_process	159	21	1.04191e-07	EVX2|FBXW4|FGF10|FGF8|GNAS|INTU|KIAA1715|LRP5|MECOM|OSR1|OSR2|PBX1|PBX2|PITX1|RARB|RARG|RAX|RDH10|SHOX2|TBX2|TBX5
GO:0001656	metanephros development	biological_process	83	13	1.53326e-07	EGR1|FGF10|FGF8|FOXC2|ID2|OSR1|OSR2|PAX2|RDH10|SIX2|SPRY1|TCF21|WT1	GO:0001655|GO:0072001|GO:0032835	urogenital system development|renal system development|glomerulus development
GO:0042474	middle ear morphogenesis	biological_process	25	6	3.85112e-07	NKX3-2|OSR1|OSR2|RAX|SIX2|TBX1
GO:0040037	negative regulation of fibroblast growth factor receptor signaling pathway	biological_process	12	4	6.68628e-07	SPRY1|SULF2|TCF4|TCF7L2	GO:0090287|GO:0006516|GO:0090002	regulation of cellular response to growth factor stimulus|glycoprotein catabolic process|establishment of protein localization to plasma membrane
GO:0005231	excitatory extracellular ligand-gated ion channel activity	molecular_function	50	9	7.57659e-07	CHRNB4|GLRA1|GLRA3|GLRB|GRIA4|GRID1|GRIK3|GRIK4|P2RX5	GO:0004970|GO:0005234|GO:0005230|GO:0001964|GO:0008066|GO:0035235|GO:0097060|GO:0019228|GO:0032590|GO:0034707	ionotropic glutamate receptor activity|extracellular-glutamate-gated ion channel activity|extracellular ligand-gated ion channel activity|startle response|glutamate receptor activity|ionotropic glutamate receptor signaling pathway|synaptic membrane|neuronal action potential|dendrite membrane|chloride channel complex
GO:0046620	regulation of organ growth	biological_process	78	12	9.99176e-07	CDC2|CDK1|COL14A1|FGF2|FGF8|FOXC2|GATA4|TBX2|TBX5|TCF4|TCF7L2|WT1
GO:0035115	embryonic forelimb morphogenesis	biological_process	33	7	1.07234e-06	KIAA1715|MECOM|OSR1|OSR2|RDH10|SHOX2|TBX5	GO:0008299	isoprenoid biosynthetic process
GO:0033598	mammary gland epithelial cell proliferation	biological_process	13	4	1.11619e-06	ESR1|ID2|TFAP2C|TNFSF11	GO:0061180|GO:0031650	mammary gland epithelium development|regulation of heat generation
GO:0001077	RNA polymerase II core promoter proximal region sequence-specific DNA binding transcription factor activity involved in positive regulation of transcription	molecular_function	80	12	1.25483e-06	BCL11B|EGR1|FOXC2|HEYL|MEIS3|NR2E1|PBX1|TCF21|TCF4|TFAP2C|TP53|WT1	GO:0001228	RNA polymerase II transcription regulatory region sequence-specific DNA binding transcription factor activity involved in positive regulation of transcription
GO:0060749	mammary gland alveolus development	biological_process	19	5	1.60552e-06	ESR1|FOXB1|HOXA5|ID2|TNFSF11
GO:0061377	mammary gland lobule development	biological_process	19	5	1.60552e-06	ESR1|FOXB1|HOXA5|ID2|TNFSF11
GO:0016594	glycine binding	molecular_function	14	4	2.41704e-06	GLRA1|GLRA3|GLRB|KIAA0562	GO:0016595	glutamate binding
GO:0001657	ureteric bud development	biological_process	92	13	2.62995e-06	FGF2|FGF8|FOXC2|FOXD2|OSR1|PAX2|PBX1|RARB|SIM1|SPRY1|TCF21|WNT1|WT1	GO:0001658	branching involved in ureteric bud morphogenesis
GO:0072075	metanephric mesenchyme development	biological_process	14	4	3.38452e-06	OSR1|PAX2|TCF21|WT1
GO:0003156	regulation of organ formation	biological_process	35	7	3.53099e-06	FGF10|FGF2|FGF8|SPRY1|TBX1|TBX5|WT1
GO:0001710	mesodermal cell fate commitment	biological_process	14	4	3.54583e-06	EYA2|FOXC2|PAX2|SIX2	GO:0048333	mesodermal cell differentiation
GO:0031128	developmental induction	biological_process	36	7	3.89445e-06	FGF10|FGF2|FGF8|FZD5|HIPK1|SPRY1|WNT1	GO:0045168	cell-cell signaling involved in cell fate commitment
GO:0061061	muscle structure development	biological_process	426	38	5.18157e-06	CDC2|CDK1|COL19A1|CRYAB|EDNRB|EGR1|FGF10|FOXC2|FOXK1|GATA4|HEYL|HLF|HSPB2|MAFF|MYL6B|NFATC4|OBSL1|PAX7|PHOX2B|PITX1|RARB|RXRG|SGCE|SHOX2|SMARCA2|SMARCD3|SMTN|TAGLN|TBX1|TBX2|TBX5|TCF21|TCF4|TCF7L2|TNNI3|WNT1|WT1|ZFHX3	GO:0060537|GO:0014706	muscle tissue development|striated muscle tissue development
GO:0061448	connective tissue development	biological_process	198	22	5.77582e-06	CHAD|EGR1|FBXW4|FGF2|FOXC2|FOXD2|GNAS|HOXA3|HOXA5|ID2|LRP5|OSR1|OSR2|PAX7|PITX1|RARB|RARG|SHOX2|SIX2|SOX5|SULF2|TRPS1	GO:0051216	cartilage development
GO:0060602	branch elongation of an epithelium	biological_process	15	4	8.91877e-06	ESR1|FGF10|RDH10|TFAP2C
GO:0048754	branching morphogenesis of an epithelial tube	biological_process	156	18	9.40244e-06	ENG|ESR1|FGF10|FGF2|FGF8|FOXC2|FOXD2|HHEX|HOXA5|LRP5|NFATC4|PAX2|PBX1|RDH10|TCF21|TFAP2C|WNT1|WT1
GO:0030674	protein binding	bridging	127	16	1.04064e-05	ANK1|ANK3|BAIAP2L1|CHN2|COL14A1|COL19A1|COL1A2|CRKL|IRS1|IRS4|MMS19|OBSL1|SH2B2|SH3BGR|SOCS2|SORBS2	GO:0060090|GO:0005070|GO:0035591|GO:0072661	binding|SH3/SH2 adaptor activity|signaling adaptor activity|protein targeting to plasma membrane
GO:0001654	eye development	biological_process	299	28	1.3862e-05	APC|BCL11B|CRB1|CRYAB|CYP1B1|FGF10|FOXC2|FOXF2|FZD5|HIPK1|LRP5|NDP|NR2E1|OLFM3|OSR2|PAX2|PRPH|PTPRM|RARB|RARG|RAX|RDH10|SMARCD3|STAT3|TBX2|VAX2|VSX2|WT1	GO:0060041	retina development in camera-type eye
GO:0060425	lung morphogenesis	biological_process	39	7	1.42547e-05	FGF10|FGF8|GATA4|HHEX|HOXA5|RDH10|TCF21
GO:0035270	endocrine system development	biological_process	136	16	1.46582e-05	CDK6|CRKL|FGF10|FGF2|FGF8|HHEX|HOXA3|HOXA5|NR5A2|ONECUT2|PBX1|PITX1|TBX1|TCF4|TCF7L2|WT1
GO:0048678	response to axon injury	biological_process	41	7	1.69831e-05	C5orf13|CDC2|CDK1|FGF2|LYN|RTN4RL2|UCK2	GO:0034110|GO:0043174|GO:0043173	regulation of homotypic cell-cell adhesion|nucleoside salvage|nucleotide salvage
GO:0035257	nuclear hormone receptor binding	molecular_function	118	14	1.77241e-05	DAXX|JMJD1C|KDM3A|MED14|MMS19|NCOA2|RARB|RARG|SMARCD3|STAT3|TACC2|TCF21|TCF4|TCF7L2	GO:0051427|GO:0016579	hormone receptor binding|protein deubiquitination
GO:0032330	regulation of chondrocyte differentiation	biological_process	39	7	2.31684e-05	KIAA1715|NKX3-2|RARB|RARG|SHOX2|SOX5|TRPS1	GO:0061035|GO:0032331	regulation of cartilage development|negative regulation of chondrocyte differentiation
GO:0048806	genitalia development	biological_process	51	8	2.65816e-05	ESR1|FGF10|FGF8|FOXF2|TCF4|TCF7L2|TYRO3|WT1
GO:0007098	centrosome cycle	biological_process	33	6	2.74744e-05	CDC2|CDK1|CENPJ|CEP152|CETN3|KIF3B	GO:0031023|GO:0007099|GO:0051297|GO:0098534|GO:0031109|GO:0000151	microtubule organizing center organization|centriole replication|centrosome organization|centriole assembly|microtubule polymerization or depolymerization|ubiquitin ligase complex
GO:0006606	protein import into nucleus	biological_process	97	12	3.02341e-05	AGAP3|CFL1|FGF2|JAK3|KPNA4|SIX2|STAT3|TCF4|TCF7L2|TP53|TRPS1|TXNIP	GO:0017038|GO:0051170|GO:0034504|GO:0033365|GO:0072594|GO:0016482|GO:0006886|GO:0006913|GO:0051169|GO:0034613|GO:0070727|GO:1902582	protein import|nuclear import|protein localization to nucleus|protein localization to organelle|establishment of protein localization to organelle|cytoplasmic transport|intracellular protein transport|nucleocytoplasmic transport|nuclear transport|cellular protein localization|cellular macromolecule localization|single-organism intracellular transport
GO:0044744	protein targeting to nucleus	biological_process	97	12	3.02341e-05	AGAP3|CFL1|FGF2|JAK3|KPNA4|SIX2|STAT3|TCF4|TCF7L2|TP53|TRPS1|TXNIP
GO:1902593	single-organism nuclear import	biological_process	97	12	3.02341e-05	AGAP3|CFL1|FGF2|JAK3|KPNA4|SIX2|STAT3|TCF4|TCF7L2|TP53|TRPS1|TXNIP
GO:0031641	regulation of myelination	biological_process	23	5	3.0554e-05	RARB|RARG|RXRG|TCF4|TCF7L2
GO:0034501	protein localization to kinetochore	biological_process	11	3	3.1734e-05	BUB1B|CDC2|CDK1	GO:0005876	spindle microtubule
GO:2001054	negative regulation of mesenchymal cell apoptotic process	biological_process	10	3	3.56125e-05	PAX2|TBX1|WT1
GO:0042693	muscle cell fate commitment	biological_process	17	4	3.60203e-05	FGF10|TBX1|TBX2|WT1
GO:0060644	mammary gland epithelial cell differentiation	biological_process	16	4	3.6159e-05	FGF2|FOXB1|HOXA5|ID2
GO:0070875	positive regulation of glycogen metabolic process	biological_process	16	4	3.6159e-05	DYRK2|IRS1|IRS2|PHKG2	GO:0044321	response to leptin
GO:0090288	negative regulation of cellular response to growth factor stimulus	biological_process	98	13	3.81513e-05	ENG|HHEX|ONECUT2|PEG10|PRDM16|SPRY1|STRAP|SULF2|TCF4|TCF7L2|TP53|WNT1|XPO1	GO:0030512|GO:0043205	negative regulation of transforming growth factor beta receptor signaling pathway|fibril
GO:0045055	regulated secretory pathway	biological_process	34	6	4.45682e-05	CPLX2|LYN|PIK3CD|RAB27A|STEAP2|TMEM79	GO:0002279|GO:0043303|GO:0002448|GO:0043299|GO:0042629|GO:0006887|GO:0045576|GO:0000149	mast cell activation involved in immune response|mast cell degranulation|mast cell mediated immunity|leukocyte degranulation|mast cell granule|exocytosis|mast cell activation|SNARE binding
GO:2000648	positive regulation of stem cell proliferation	biological_process	60	9	4.61238e-05	FBXW4|FOXG1|IRS1|IRS2|LRP5|NR2E1|SHOX2|SMARCD3|TBX1	GO:2000179|GO:2000177	positive regulation of neural precursor cell proliferation|regulation of neural precursor cell proliferation
GO:0072012	glomerulus vasculature development	biological_process	17	4	4.82944e-05	EGR1|FOXC2|OSR1|TCF21	GO:0061437|GO:0061440	renal system vasculature development|kidney vasculature development
GO:0048538	thymus development	biological_process	43	7	5.79025e-05	APC|BCL11B|CRKL|FGF10|HOXA3|PBX1|TBX1
GO:0042476	odontogenesis	biological_process	105	13	5.95771e-05	BCL11B|BCOR|COL1A2|FGF10|FGF8|NFIC|OSR1|OSR2|PAX9|TBX1|TCF4|TCF7L2|WNT10A	GO:0006817	phosphate ion transport
GO:0071600	otic vesicle morphogenesis	biological_process	11	3	6.51375e-05	FGF10|FGF8|TBX1
GO:0072202	cell differentiation involved in metanephros development	biological_process	11	3	6.91955e-05	OSR1|PAX2|TCF21
GO:0051093	negative regulation of developmental process	biological_process	617	48	7.11024e-05	ANGPT4|APC|BCOR|CDK6|CIT|EDNRB|EZH2|FGF10|FGF8|FOXC2|FOXG1|GPR98|HHEX|HLA-G|HOXA5|HOXA7|ID2|JAK3|LRP5|LRRC17|LYN|MED14|NEUROD2|NKX3-2|NR2E1|OSR1|PAX2|PBX1|PHOX2B|PRDM16|PRDM6|PRMT1|PTPRM|RARB|RARG|RUNX1|SIX2|STAT3|TBX1|TBX2|TBX5|TCF4|TCF7L2|TFAP2C|TP53|WNT1|WT1|ZFHX3
GO:0006605	protein targeting	biological_process	369	29	7.74708e-05	AGAP3|ANK1|ANK3|CFL1|FGF2|GRPEL1|IMMP1L|JAK3|KPNA4|PALM|PDE2A|PEX26|PEX5|RAB27A|RPL26L1|RPL34|SIX2|SRP68|STAT3|SYNGR1|TCF4|TCF7L2|TIMM8B|TOMM20L|TP53|TRAK1|TRPS1|TXNIP|YWHAE
GO:0048703	embryonic viscerocranium morphogenesis	biological_process	11	3	7.92096e-05	FOXC2|RDH10|TBX1
GO:0043194	axon initial segment	cellular_component	10	3	8.1816e-05	ANK3|CAMK2D|SPTBN4
GO:0016477	cell migration	biological_process	650	48	0.000111509	AGTR1|ANGPT4|APC|ARHGAP24|CCDC88A|CD58|CDC2|CDK1|CDK5R2|CENPV|CFL1|CLASP2|COL1A2|CYP1B1|DCX|EDNRB|ENG|EPHB4|ESAM|FGF10|FGF2|FGF8|FN1|FOXB1|FOXD2|FOXG1|GFRA3|HOXA5|JAM3|LHX6|LYN|MADCAM1|NR2E1|NRP2|OLIG3|PDE4B|PEX5|PHOX2B|PIK3CD|SORBS2|TBX1|TBX5|THBD|TNFSF11|TNN|TYRO3|YWHAE|ZEB2
GO:0051010	microtubule plus-end binding	molecular_function	11	3	0.000112135	APC|CLASP2|CLIP1	GO:0031116|GO:0035371|GO:0036065	positive regulation of microtubule polymerization|microtubule plus-end|fucosylation
GO:0060070	canonical Wnt signaling pathway	biological_process	88	11	0.000112998	APC|FGF8|FZD5|GATA4|LRP5|NDP|PTPRU|RARG|TCF4|TCF7L2|WNT1
GO:0014031	mesenchymal cell development	biological_process	102	12	0.00012091	CFL1|EDNRB|FGF8|FOXC2|FOXD2|FOXF2|HEYL|NRP2|PHOX2B|RDH10|TBX1|ZEB2
GO:0046827	positive regulation of protein export from nucleus	biological_process	12	3	0.000142395	CAMK4|TCF4|TCF7L2	GO:0046825	regulation of protein export from nucleus
GO:0090192	regulation of glomerulus development	biological_process	12	3	0.00015468	EGR1|PAX2|WT1
GO:0000186	activation of MAPKK activity	biological_process	60	8	0.000157017	CDC2|CDK1|CRKL|FGF2|MAP3K5|MAP3K8|TAOK3|ZAK	GO:0004709|GO:0000165|GO:0005057	MAP kinase kinase kinase activity|MAPK cascade|receptor signaling protein activity
GO:0042481	regulation of odontogenesis	biological_process	27	5	0.000176806	APC|BCOR|FGF8|PAX9|WNT10A
GO:0008106	alcohol dehydrogenase (NADP+) activity	molecular_function	13	3	0.000201899	AKR1C1|AKR1C2|RDH10	GO:0004033|GO:0030647|GO:0008207	aldo-keto reductase (NADP) activity|aminoglycoside antibiotic metabolic process|C21-steroid hormone metabolic process
GO:0050780	dopamine receptor binding	molecular_function	12	3	0.000226218	CLIC6|PALM|SLC9A3R1	GO:2000649	regulation of sodium ion transmembrane transporter activity
GO:2000738	positive regulation of stem cell differentiation	biological_process	12	3	0.000240248	GATA4|SOX5|TBX5
GO:0003148	outflow tract septum morphogenesis	biological_process	12	3	0.000248387	FGF8|TBX1|TBX2
GO:0071425	hematopoietic stem cell proliferation	biological_process	12	3	0.000251714	MECOM|RUNX1|WNT1
GO:0008093	cytoskeletal adaptor activity	molecular_function	17	4	0.000277861	ANK1|BAIAP2L1|OBSL1|SORBS2
GO:0014013	regulation of gliogenesis	biological_process	67	9	0.000287299	CDC2|CDK1|CLCF1|EZH2|ID2|LYN|NR2E1|TCF4|TCF7L2
GO:0001779	natural killer cell differentiation	biological_process	13	3	0.000383714	ID2|PIK3CD|TYRO3
GO:0060575	intestinal epithelial cell differentiation	biological_process	13	3	0.000390926	GATA4|HOXA5|NKX3-2
GO:0045295	gamma-catenin binding	molecular_function	13	3	0.000415879	APC|TCF4|TCF7L2
GO:0006284	base-excision repair	biological_process	43	6	0.000422272	LIG3|POLB|POLD2|TDG|TP53|USP47	GO:0003684|GO:0033260|GO:0044786	damaged DNA binding|nuclear cell cycle DNA replication|cell cycle DNA replication
GO:0004683	calmodulin-dependent protein kinase activity	molecular_function	21	4	0.000440249	CAMK2D|CAMK4|EEF2K|PHKG2
GO:0021885	forebrain cell migration	biological_process	49	7	0.000444962	CDK5R2|FOXB1|FOXG1|LHX6|NR2E1|PEX5|TYRO3	GO:0021799|GO:0021801	cerebral cortex radially oriented cell migration|cerebral cortex radial glia guided migration
GO:2000241	regulation of reproductive process	biological_process	73	9	0.000471285	APC|EDNRB|ESR1|FGF10|GLRA1|GPR149|INHBB|RUNX1|WT1	GO:2000243|GO:2000194	positive regulation of reproductive process|regulation of female gonad development
GO:0031061	negative regulation of histone methylation	biological_process	12	3	0.000478817	BCOR|DNMT3B|KDM3A	GO:0031057	negative regulation of histone modification
GO:0035264	multicellular organism growth	biological_process	69	9	0.000507258	GNAS|HHEX|HOXA5|KAT2A|PCDH15|RARB|RARG|SLITRK1|TP53
GO:0048534	hematopoietic or lymphoid organ development	biological_process	475	36	0.000546928	ANK1|APC|BCL11B|BMI1|BRF1|CAMK4|CLCF1|CRKL|EGR1|FGF10|FZD5|HHEX|HIPK1|HOXA3|ID2|IL11|JAK3|JAM3|LRP5|LRRC17|LYL1|LYN|MECOM|NBEAL2|NKX3-2|PBX1|PDE2A|PIK3CD|RUNX1|TBX1|TCF21|TNFSF11|TP53|TRIM10|TYRO3|WNT1
GO:2000378	negative regulation of reactive oxygen species metabolic process	biological_process	14	3	0.000551115	CRYAB|PAX2|TP53
GO:0035019	somatic stem cell maintenance	biological_process	42	7	0.000664631	APC|FGF10|NR2E1|PRDM16|TCF4|TCF7L2|TFAP2C
GO:0030374	ligand-dependent nuclear receptor transcription coactivator activity	molecular_function	44	6	0.000703926	ENY2|FGF2|MED14|NCOA2|PRIC285|SMARCD3
GO:0019904	protein domain specific binding	molecular_function	570	42	0.000725898	BAIAP2L1|BMI1|CENPJ|CIT|DLG2|EFS|EPS15|FZD5|HEYL|HHEX|HOXA3|HPCAL4|INPP5A|IRS1|IRS2|LLGL2|LRP2|LYN|MPP6|MRPL17|NDFIP2|NOS1AP|PAX2|PDE2A|RAB27A|RPH3AL|SH3BGR|SH3D20|SHANK2|SLC9A3R1|SNTG2|SORBS2|SYP|TACC2|TCF4|TCF7L2|TNNI3|USP47|WNT1|WT1|XPO1|YWHAE
GO:0090342	regulation of cell aging	biological_process	23	4	0.000729036	CDK6|PNPT1|TP53|WNT1	GO:0070206	protein trimerization
GO:0016628	oxidoreductase activity	acting on the CH-CH group of donors	24	4	0.0007425	AKR1C1|AKR1C2|BLVRA|SRD5A3	GO:0016627	oxidoreductase activity
GO:0017075	syntaxin-1 binding	molecular_function	14	3	0.000852006	CPLX2|RNF40|SYP	GO:0019905	syntaxin binding
GO:0051276	chromosome organization	biological_process	736	47	0.00090736	APC|BCOR|BMI1|BNC1|C12orf41|CDC2|CDK1|CENPV|CIT|DFFB|DNMT3B|ELP4|ENY2|ESR1|EYA2|EZH2|HIST1H2AI|HIST3H2A|HIST3H2BB|JMJD1C|KAT2A|KDM3A|KDM4B|KDM5A|KDM6B|L3MBTL3|MYSM1|MYST2|NAP1L3|NCAPD3|PAX7|POLD2|PRIM1|PRMT1|RBBP5|RNF40|RPS6KA4|RUVBL2|SMARCA2|SMARCD3|SMC1B|TCF4|TCF7L2|TDG|TDRD3|TP53|WRAP53	GO:0032993	protein-DNA complex
GO:0051438	regulation of ubiquitin-protein ligase activity	biological_process	102	10	0.000942854	ARRDC4|BMI1|BUB1B|CDC2|CDK1|FEM1A|PSMB8|PSMB9|PSMC4|USP44	GO:0051340|GO:0031396	regulation of ligase activity|regulation of protein ubiquitination
GO:0001776	leukocyte homeostasis	biological_process	58	7	0.00105767	JAK3|JAM3|LYN|MECOM|PDE4B|PIK3CD|SH2B2	GO:0046329	negative regulation of JNK cascade
GO:0030507	spectrin binding	molecular_function	13	3	0.00112685	ANK1|ANK3|SPTBN4
GO:0023014	signal transduction by phosphorylation	biological_process	224	19	0.00124967	CDC2|CDK1|CRKL|CRYAB|DAXX|DOK5|FGF10|FGF2|FGF8|GPS2|LYN|MAP3K5|MAP3K8|OSR1|RPS6KA1|TAOK3|TNFSF11|TYRO3|ZAK	GO:0043507	positive regulation of JUN kinase activity
GO:0045725	positive regulation of glycogen biosynthetic process	biological_process	14	3	0.00134737	DYRK2|IRS1|IRS2
GO:2001241	positive regulation of extrinsic apoptotic signaling pathway in absence of ligand	biological_process	15	3	0.00139101	HTRA2|JAK3|WWOX	GO:2001235	positive regulation of apoptotic signaling pathway
GO:0061298	retina vasculature development in camera-type eye	biological_process	15	3	0.00142777	CYP1B1|LRP5|NDP
GO:0004143	diacylglycerol kinase activity	molecular_function	15	3	0.0016505	AGK|CERK|DGKD	GO:0003951|GO:0046834|GO:0046519	NAD+ kinase activity|lipid phosphorylation|sphingoid metabolic process
GO:0007340	acrosome reaction	biological_process	17	3	0.00223238	GLRA1|GLRB|STX2
GO:0045931	positive regulation of mitotic cell cycle	biological_process	37	5	0.00227457	CDC2|CDK1|FGF10|PBX1|PHOX2B	GO:0010971	positive regulation of G2/M transition of mitotic cell cycle
GO:0006893	Golgi to plasma membrane transport	biological_process	25	4	0.002401	ANK3|KIF13A|RAB3IP|STEAP2
GO:0007020	microtubule nucleation	biological_process	16	3	0.00247264	CENPJ|CLASP2|TUBGCP2
GO:0045646	regulation of erythrocyte differentiation	biological_process	36	5	0.00261779	CDK6|HOXA5|HSPA1B|ID2|LYN
GO:0016578	histone deubiquitination	biological_process	17	3	0.00283046	ENY2|KAT2A|MYSM1
GO:0007050	cell cycle arrest	biological_process	137	13	0.00306996	APC|CDC123|CDK6|CDKN1C|CUL5|FAM5B|PNPT1|RPRM|TCF4|TCF7L2|TP53|ZAK|ZFHX3	GO:0071850	mitotic cell cycle arrest
GO:0000287	magnesium ion binding	molecular_function	183	16	0.00311171	BPNT1|CERK|DYRK2|EYA2|FOXK1|IDI1|ILVBL|MAP3K5|MAP3K8|NUDT5|OSR1|PPA2|RPS6KA1|RPS6KA4|SIK2|ZAK
GO:0033158	regulation of protein import into nucleus	translocation	18	3	0.00344935	CDC2|CDK1|PDE2A
GO:0007569	cell aging	biological_process	65	7	0.00363231	CDC2|CDK1|ENG|ID2|PRELP|TBX2|TP53
GO:0032797	SMN complex	cellular_component	10	2	0.00392271	GEMIN5|STRAP
GO:0008250	oligosaccharyltransferase complex	cellular_component	10	2	0.00413272	STT3A|STT3B
GO:0002761	regulation of myeloid leukocyte differentiation	biological_process	93	10	0.00413921	APC|CAMK4|GNAS|HOXA7|ID2|LRRC17|LYN|PRDM16|RUNX1|TNFSF11
GO:0030332	cyclin binding	molecular_function	18	3	0.00428422	CDC2|CDK1|CDK6
GO:2000178	negative regulation of neural precursor cell proliferation	biological_process	17	3	0.00432049	ID2|NR2E1|TP53
GO:0021884	forebrain neuron development	biological_process	18	3	0.00495037	FGF8|FOXG1|LHX6
GO:0004383	guanylate cyclase activity	molecular_function	10	2	0.00504784	GUCY1A2|GUCY1A3	GO:0030828	positive regulation of cGMP biosynthetic process
GO:0016605	PML body	cellular_component	90	9	0.00546639	DAXX|HIPK1|LRRN4|SPTBN4|TCF4|TCF7L2|TDG|TP53|TRIM27
GO:0031274	positive regulation of pseudopodium assembly	biological_process	10	2	0.0054922	APC|CDC42EP4	GO:0031272	regulation of pseudopodium assembly
GO:0000178	exosome (RNase complex)	cellular_component	21	3	0.005785	DIS3|MPP6|PNPT1	GO:0000175	3'-5'-exoribonuclease activity
GO:0005086	ARF guanyl-nucleotide exchange factor activity	molecular_function	18	3	0.00765443	FBXO8|IQSEC1|PSD2
GO:0071564	npBAF complex	cellular_component	11	2	0.00836065	SMARCA2|SMARCD3
GO:0019206	nucleoside kinase activity	molecular_function	11	2	0.00875087	ADK|UCK2
GO:0000281	mitotic cytokinesis	biological_process	20	3	0.00982386	ANK3|APC|DAXX
GO:0034122	negative regulation of toll-like receptor signaling pathway	biological_process	20	3	0.00989661	LYN|NR1D1|TYRO3
GO:0034483	heparan sulfate sulfotransferase activity	molecular_function	11	2	0.01027	HS3ST2|HS3ST4
GO:0031970	organelle envelope lumen	cellular_component	64	6	0.0104762	HTRA2|IGF2R|LYN|PNPT1|TIMM8B|TXNIP
GO:0071257	cellular response to electrical stimulus	biological_process	11	2	0.0108961	NEUROD2|PALM	GO:0046033	AMP metabolic process
GO:0008175	tRNA methyltransferase activity	molecular_function	12	2	0.0114675	C1orf25|TRDMT1
GO:0006655	phosphatidylglycerol biosynthetic process	biological_process	12	2	0.0160092	PLD2|PTPMT1

## Sheet: Lightgreen
ID	Name	Type	n Genes in Pathway	n Test List Genes in Pathway	P-value	Genes in Test List and pathway
GO:0060457	negative regulation of digestive system process	biological_process	10	3	1.2287e-06	ABCG5|ABCG8|OXTR	GO:0044058|GO:0042711|GO:0060746|GO:0032371|GO:0032374|GO:0032369|GO:0032303|GO:0044241|GO:0045723|GO:0032355|GO:0032368|GO:0014075|GO:0070371|GO:0016773|GO:1901652|GO:0050892|GO:0008170|GO:0055085|GO:0030324|GO:0051588|GO:0016740|GO:0005527|GO:0005528|GO:0033865|GO:0033875|GO:0034032|GO:0043218|GO:0015838|GO:0015879|GO:0071326|GO:0030728|GO:0018108|GO:0060840|GO:0035255|GO:0031646|GO:0046686|GO:…	regulation of digestive system process|maternal behavior|parental behavior|regulation of sterol transport|regulation of cholesterol transport|negative regulation of lipid transport|regulation of icosanoid secretion|lipid digestion|positive regulation of fatty acid biosynthetic process|response to estradiol|regulation of lipid transport|response to amine|ERK1 and ERK2 cascade|phosphotransferase ac…
GO:0032372	negative regulation of sterol transport	biological_process	12	3	1.34125e-05	ABCG5|ABCG8|APC2	GO:0033700|GO:0015918|GO:0030301|GO:0009605|GO:0015914|GO:0071333|GO:0071363|GO:0048667|GO:0065005|GO:0002755|GO:0071331|GO:0005543|GO:0032990	phospholipid efflux|sterol transport|cholesterol transport|response to external stimulus|phospholipid transport|cellular response to glucose stimulus|cellular response to growth factor stimulus|cell morphogenesis involved in neuron differentiation|protein-lipid complex assembly|MyD88-dependent toll-like receptor signaling pathway|cellular response to hexose stimulus|phospholipid binding|cell part…
GO:0032375	negative regulation of cholesterol transport	biological_process	12	3	1.34125e-05	ABCG5|ABCG8|APC2
GO:0045739	positive regulation of DNA repair	biological_process	30	5	3.26082e-05	BRE|HAP1|MGMT|TMEM161A|UBE2N	GO:0006282|GO:2001020|GO:0051052|GO:0051054|GO:0007431|GO:0042393|GO:0071157|GO:0006301|GO:0071514|GO:0045072|GO:1901653|GO:2001022|GO:0005925|GO:0042054|GO:0051656|GO:0006349|GO:0016053|GO:0046394	regulation of DNA repair|regulation of response to DNA damage stimulus|regulation of DNA metabolic process|positive regulation of DNA metabolic process|salivary gland development|histone binding|negative regulation of cell cycle arrest|postreplication repair|genetic imprinting|regulation of interferon-gamma biosynthetic process|cellular response to peptide|positive regulation of response to DNA d…
GO:0005104	fibroblast growth factor receptor binding	molecular_function	22	4	3.35901e-05	FGF18|FGF7|FGF8|NPTN	GO:0002768|GO:0043434|GO:0071375|GO:0048505|GO:0008083|GO:0038095|GO:0006952|GO:0070851|GO:0006955|GO:0070848|GO:0040034|GO:0007169|GO:0008286|GO:0071542|GO:0061035|GO:0006816	immune response-regulating cell surface receptor signaling pathway|response to peptide hormone|cellular response to peptide hormone stimulus|regulation of timing of cell differentiation|growth factor activity|Fc-epsilon receptor signaling pathway|defense response|growth factor receptor binding|immune response|response to growth factor|regulation of development|transmembrane receptor protein tyros…
GO:0017127	cholesterol transporter activity	molecular_function	13	3	3.81231e-05	ABCA1|ABCG5|ABCG8	GO:0015248|GO:0033344|GO:0015850|GO:0043691|GO:0032489|GO:0071397|GO:0036315	sterol transporter activity|cholesterol efflux|organic hydroxy compound transport|reverse cholesterol transport|regulation of Cdc42 protein signal transduction|cellular response to cholesterol|cellular response to sterol
GO:0051962	positive regulation of nervous system development	biological_process	24	5	4.36529e-05	AGRN|EPHB2|EPHB3|LRRC4B|OXTR	GO:0044089|GO:0050806|GO:0051963|GO:0032228|GO:0060996|GO:0051971|GO:0044327|GO:0019199|GO:0021700|GO:0048858	positive regulation of cellular component biogenesis|positive regulation of synaptic transmission|regulation of synapse assembly|regulation of synaptic transmission|dendritic spine development|positive regulation of transmission of nerve impulse|dendritic spine head|transmembrane receptor protein kinase activity|developmental maturation|cell projection morphogenesis
GO:0051965	positive regulation of synapse assembly	biological_process	24	5	4.36529e-05	AGRN|EPHB2|EPHB3|LRRC4B|OXTR
GO:0006305	DNA alkylation	biological_process	43	7	7.58102e-05	DNMT3L|EHMT1|EHMT2|GNAS|MGMT|PRMT7|UHRF1	GO:0044728|GO:0006304|GO:0045639	DNA methylation or demethylation|DNA modification|positive regulation of myeloid cell differentiation
GO:0006306	DNA methylation	biological_process	43	7	7.58102e-05	DNMT3L|EHMT1|EHMT2|GNAS|MGMT|PRMT7|UHRF1
GO:0043034	costamere	cellular_component	19	4	8.83004e-05	ANK2|FLNC|HOMER1|PLEC1	GO:0008307|GO:0008092|GO:0044449	structural constituent of muscle|cytoskeletal protein binding|contractile fiber part
GO:0009881	photoreceptor activity	molecular_function	16	3	9.4648e-05	OPN3|RRH|TUB	GO:0018298|GO:0045494	protein-chromophore linkage|photoreceptor cell maintenance
GO:0031901	early endosome membrane	cellular_component	89	9	0.000160424	CLCN4|EPHA8|EPS15|GPR177|MARCH1|PMEPA1|RAB14|SH3GL1|SNX8	GO:0005769|GO:0051020|GO:1901068|GO:0043547|GO:0034593	early endosome|GTPase binding|guanosine-containing compound metabolic process|positive regulation of GTPase activity|phosphatidylinositol bisphosphate phosphatase activity
GO:0045161	neuronal ion channel clustering	biological_process	12	3	0.000177016	AGRN|CNTNAP2|NFASC	GO:0042551|GO:0030030|GO:0045745	neuron maturation|cell projection organization|positive regulation of G-protein coupled receptor protein signaling pathway
GO:0000152	nuclear ubiquitin ligase complex	cellular_component	27	4	0.000191996	APC2|BARD1|BRE|C10orf104
GO:0008047	enzyme activator activity	molecular_function	402	31	0.000296029	APC2|ARHGAP10|ARHGEF10L|ASAP1|AXIN2|C20orf95|CHN2|DNAJB6|DNMT3L|EVI5L|GRTP1|GUCA2A|MAP2K2|MAPK9|MMP15|MMP17|NGFRAP1|NRG3|NSMAF|PGAM5|PPP1R12B|PRKAG2|RAP1GAP|RAP1GAP2|RASA3|RASSF4|RGS12|SYDE1|TBC1D1|TBC1D16|TBCD	GO:0008656|GO:0002762	cysteine-type endopeptidase activator activity involved in apoptotic process|negative regulation of myeloid leukocyte differentiation
GO:0001967	suckling behavior	biological_process	16	3	0.000316145	APLP2|DACH1|OXTR	GO:0051705|GO:0010259	multi-organism behavior|multicellular organismal aging
GO:0042101	T cell receptor complex	cellular_component	15	3	0.000328575	CARD11|CD247|ZAP70	GO:0046641|GO:0046640	positive regulation of alpha-beta T cell proliferation|regulation of alpha-beta T cell proliferation
GO:0030219	megakaryocyte differentiation	biological_process	15	3	0.000438488	PIP4K2A|TESC|ZFPM1	GO:0045646|GO:0002761	regulation of erythrocyte differentiation|regulation of myeloid leukocyte differentiation
GO:0005161	platelet-derived growth factor receptor binding	molecular_function	16	3	0.000451271	IL1R1|PDGFA|PDGFD	GO:0007179|GO:0031256	transforming growth factor beta receptor signaling pathway|leading edge membrane
GO:0010837	regulation of keratinocyte proliferation	biological_process	17	3	0.000463909	FGF7|PTPRK|TWIST2	GO:0060693|GO:0050872	regulation of branching involved in salivary gland morphogenesis|white fat cell differentiation
GO:0045909	positive regulation of vasodilation	biological_process	27	4	0.000527309	CPS1|GPER|NOS3|PLA2G6	GO:0042312|GO:0006809	regulation of vasodilation|nitric oxide biosynthetic process
GO:0042734	presynaptic membrane	cellular_component	52	7	0.000534381	CADPS2|CAMK2A|ERC2|GPER|GRIK2|LRRC4B|NPTN	GO:0048168	regulation of neuronal synaptic plasticity
GO:0033866	nucleoside bisphosphate biosynthetic process	biological_process	17	3	0.000583237	PANK4|SLC26A1|SLC35B3	GO:1901682|GO:1902001|GO:0015116|GO:0006575|GO:1902603|GO:0034035|GO:0050427	sulfur compound transmembrane transporter activity|fatty acid transmembrane transport|sulfate transmembrane transporter activity|cellular modified amino acid metabolic process|carnitine transmembrane transport|purine ribonucleoside bisphosphate metabolic process|3'-phosphoadenosine 5'-phosphosulfate metabolic process
GO:0034030	ribonucleoside bisphosphate biosynthetic process	biological_process	17	3	0.000583237	PANK4|SLC26A1|SLC35B3
GO:0034033	purine nucleoside bisphosphate biosynthetic process	biological_process	17	3	0.000583237	PANK4|SLC26A1|SLC35B3
GO:0004364	glutathione transferase activity	molecular_function	22	3	0.000600849	GSTA3|GSTM4|HPGDS	GO:1901685|GO:1901687|GO:0019752	glutathione derivative metabolic process|glutathione derivative biosynthetic process|carboxylic acid metabolic process
GO:0044705	multi-organism reproductive behavior	biological_process	28	4	0.000637537	APLP2|MBD2|OXTR|TH	GO:0019098|GO:0051385|GO:0090201	reproductive behavior|response to mineralocorticoid|negative regulation of release of cytochrome c from mitochondria
GO:0016500	protein-hormone receptor activity	molecular_function	10	2	0.000790757	GNRHR2|MCHR1
GO:0005003	ephrin receptor activity	molecular_function	17	3	0.00114483	EPHA8|EPHB2|EPHB3	GO:0048013	ephrin receptor signaling pathway
GO:0007007	inner mitochondrial membrane organization	biological_process	10	2	0.00116716	CHCHD6|OPA1
GO:0001542	ovulation from ovarian follicle	biological_process	10	2	0.00118448	FOXO3|NOS3
GO:0035254	glutamate receptor binding	molecular_function	28	5	0.00122105	CAMK2A|FLOT1|GNAS|HOMER1|SHANK2	GO:0097481|GO:0035810|GO:0005976|GO:0044262	neuronal postsynaptic density|positive regulation of urine volume|polysaccharide metabolic process|cellular carbohydrate metabolic process
GO:0015697	quaternary ammonium group transport	biological_process	16	3	0.00128667	PCTP|PRKAB2|PRKAG2	GO:0032365	intracellular lipid transport
GO:0002294	CD4-positive	alpha-beta T cell differentiation involved in immune response	17	3	0.001325	IL12B|SEMA4A|ZFPM1	GO:0002287|GO:0002292|GO:0002293|GO:0046631|GO:0043367|GO:0046632|GO:0042088|GO:0035710|GO:1902107	alpha-beta T cell activation involved in immune response|T cell differentiation involved in immune response|alpha-beta T cell differentiation involved in immune response|alpha-beta T cell activation|CD4-positive|alpha-beta T cell differentiation|T-helper 1 type immune response|CD4-positive|positive regulation of leukocyte differentiation
GO:0042093	T-helper cell differentiation	biological_process	17	3	0.001325	IL12B|SEMA4A|ZFPM1
GO:0038093	Fc receptor signaling pathway	biological_process	223	17	0.00134861	ABL1|CARD11|CD247|EIF2C2|FGF18|FGF7|FGF8|FOXO3|MAP2K2|MAPK8|MAPK9|NFATC1|PDGFA|PLA2G6|UBE2N|WIPF1|WIPF2	GO:0034146|GO:0034166|GO:0038123|GO:0038124|GO:0034162|GO:0061564|GO:0034134|GO:0007409	toll-like receptor 5 signaling pathway|toll-like receptor 10 signaling pathway|toll-like receptor TLR1:TLR2 signaling pathway|toll-like receptor TLR6:TLR2 signaling pathway|toll-like receptor 9 signaling pathway|axon development|toll-like receptor 2 signaling pathway|axonogenesis
GO:0006520	cellular amino acid metabolic process	biological_process	414	23	0.00139527	AHCY|CARS2|CGA|CPS1|EGLN1|EPRS|FASN|FLOT1|GSTA3|GSTM4|MSRA|NOS3|OTUB2|PADI6|PLA2G5|PTDSS2|SEPHS2|SLC6A6|SLC7A5|TARS|TH|TPH2|UPB1	GO:0043436|GO:0016597|GO:0006790|GO:0006082|GO:1901564|GO:0031406|GO:0043177	oxoacid metabolic process|amino acid binding|sulfur compound metabolic process|organic acid metabolic process|organonitrogen compound metabolic process|carboxylic acid binding|organic acid binding
GO:0031543	peptidyl-proline dioxygenase activity	molecular_function	10	2	0.00141138	EGLN1|LEPREL2
GO:0070472	regulation of uterine smooth muscle contraction	biological_process	10	2	0.00149541	GPER|OXTR	GO:0035815	positive regulation of renal sodium excretion
GO:0042304	regulation of fatty acid biosynthetic process	biological_process	30	4	0.00168083	APC2|MAPK9|PRKAB2|PRKAG2
GO:0045637	regulation of myeloid cell differentiation	biological_process	161	14	0.00176161	FOXO3|GNAS|IL12B|IL20|INPP4B|INPP5D|MEIS1|MEIS2|PRDM16|SPI1|TESC|TWIST2|ZBTB46|ZFPM1	GO:0030852|GO:0045670|GO:0045638	regulation of granulocyte differentiation|regulation of osteoclast differentiation|negative regulation of myeloid cell differentiation
GO:0008378	galactosyltransferase activity	molecular_function	34	4	0.00180703	B3GALT4|B3GAT1|B3GNT6|C1GALT1
GO:0030851	granulocyte differentiation	biological_process	14	3	0.00183157	CBFA2T3|SPI1|ZFPM1	GO:0060033	anatomical structure regression
GO:0008038	neuron recognition	biological_process	31	5	0.00185713	CNTNAP2|DSCAML1|EPHB2|EPHB3|NTM
GO:0051967	negative regulation of synaptic transmission	glutamatergic	10	2	0.00187909	GRIK2|PLA2G6	GO:0006939|GO:0043204	smooth muscle contraction|perikaryon
GO:0003279	cardiac septum development	biological_process	65	7	0.00213339	ANK2|EGLN1|FGF8|NPHP3|PARVA|STRA6|ZFPM1	GO:0003283|GO:0035909|GO:0003272|GO:0035904|GO:0003148|GO:0030513	atrial septum development|aorta morphogenesis|endocardial cushion formation|aorta development|outflow tract septum morphogenesis|positive regulation of BMP signaling pathway
GO:0045672	positive regulation of osteoclast differentiation	biological_process	19	3	0.00221704	GNAS|IL12B|IL20	GO:0032816	positive regulation of natural killer cell activation
GO:0060229	lipase activator activity	molecular_function	11	2	0.00232724	APC2|NSMAF
GO:0045655	regulation of monocyte differentiation	biological_process	10	2	0.00235016	INPP5D|ZBTB46
GO:0072341	modified amino acid binding	molecular_function	49	5	0.00263432	CPNE6|CPS1|FLOT1|GSTM4|SYT3	GO:0051180	vitamin transport
GO:0060428	lung epithelium development	biological_process	36	5	0.00264514	FOXP1|INSC|NCOR2|RBPJ|STRA6	GO:0060487|GO:0060479	lung epithelial cell differentiation|lung cell differentiation
GO:0051183	vitamin transporter activity	molecular_function	22	3	0.00273598	C20orf54|FLOT1|STRA6
GO:0008271	secondary active sulfate transmembrane transporter activity	molecular_function	11	2	0.00283191	SLC26A1|SLC26A9
GO:0048745	smooth muscle tissue development	biological_process	19	3	0.00293008	FOXP1|MYLK|STRA6
GO:0018195	peptidyl-arginine modification	biological_process	12	2	0.00329223	PADI6|PRMT7	GO:0000052	citrulline metabolic process
GO:0035414	negative regulation of catenin import into nucleus	biological_process	10	2	0.00357732	APC2|AXIN2
GO:0006184	GTP catabolic process	biological_process	109	8	0.00369881	GNB2|OPA1|RAB14|RAB4A|RAP1GAP|RHOG|RND3|SEPT9	GO:1901069|GO:0046039|GO:0033762|GO:0031105|GO:0032156	guanosine-containing compound catabolic process|GTP metabolic process|response to glucagon|septin complex|septin cytoskeleton
GO:0034394	protein localization to cell surface	biological_process	21	3	0.00373286	ANK2|FGF7|PTPRK
GO:0015295	solute:hydrogen symporter activity	molecular_function	13	2	0.00389925	SLC15A1|SLC32A1
GO:0032305	positive regulation of icosanoid secretion	biological_process	13	2	0.00408314	MAPK9|PLA2G6	GO:2000193	positive regulation of fatty acid transport
GO:0001946	lymphangiogenesis	biological_process	11	2	0.00409528	ACVRL1|PDPN	GO:0001974|GO:0036303	blood vessel remodeling|lymph vessel morphogenesis
GO:0042470	melanosome	cellular_component	98	8	0.0041996	AHCY|ANXA11|FASN|FLOT1|GPNMB|SND1|SYTL1|TH
GO:0048770	pigment granule	cellular_component	98	8	0.0041996	AHCY|ANXA11|FASN|FLOT1|GPNMB|SND1|SYTL1|TH
GO:0060445	branching involved in salivary gland morphogenesis	biological_process	20	3	0.00424298	FGF7|FGF8|PLXNA1	GO:0035272|GO:0030901	exocrine system development|midbrain development
GO:0007411	axon guidance	biological_process	375	30	0.00446287	ABL1|AGRN|ANK2|B3GNT6|BOC|CACNA1C|CACNA1H|CDH4|COL4A2|EFNA2|EPHA8|EPHB2|EPHB3|EXT1|FEZ1|FGF8|FOXP1|GLI2|LAMA2|MAP2K2|NFASC|PLXNA1|PLXNB3|RHOG|RPS6KA1|RPS6KA2|SEMA3F|SEMA4A|SPTBN5|TRPC3	GO:0006935|GO:0042330|GO:0008093|GO:0006385|GO:0006386	chemotaxis|taxis|cytoskeletal adaptor activity|transcription elongation from RNA polymerase III promoter|termination of RNA polymerase III transcription
GO:0097485	neuron projection guidance	biological_process	375	30	0.00446287	ABL1|AGRN|ANK2|B3GNT6|BOC|CACNA1C|CACNA1H|CDH4|COL4A2|EFNA2|EPHA8|EPHB2|EPHB3|EXT1|FEZ1|FGF8|FOXP1|GLI2|LAMA2|MAP2K2|NFASC|PLXNA1|PLXNB3|RHOG|RPS6KA1|RPS6KA2|SEMA3F|SEMA4A|SPTBN5|TRPC3
GO:0071377	cellular response to glucagon stimulus	biological_process	35	5	0.00454633	ADCY9|CPS1|GNAS|GNB2|PRKAR1B
GO:0032862	activation of Rho GTPase activity	biological_process	22	3	0.00480483	ARHGEF16|RHOG|SYDE1	GO:0032863	activation of Rac GTPase activity
GO:0070296	sarcoplasmic reticulum calcium ion transport	biological_process	11	2	0.00481	ANK2|CACNG1	GO:0006936	muscle contraction
GO:0022038	corpus callosum development	biological_process	10	2	0.0048935	EPHB2|EPHB3
GO:0045078	positive regulation of interferon-gamma biosynthetic process	biological_process	12	2	0.00562081	IL12B|ZFPM1
GO:0008340	determination of adult lifespan	biological_process	13	2	0.00566486	INPP5D|TFCP2L1
GO:0004623	phospholipase A2 activity	molecular_function	28	3	0.00575329	PLA2G12B|PLA2G5|PLA2G6
GO:0052866	phosphatidylinositol phosphate phosphatase activity	molecular_function	23	3	0.00590614	INPP4A|INPP4B|INPP5D
GO:0046928	regulation of neurotransmitter secretion	biological_process	36	4	0.00624524	ACCN2|CAMK2A|GPER|GRIK2	GO:0000149	SNARE binding
GO:0046348	amino sugar catabolic process	biological_process	13	2	0.00675257	CHID1|RENBP
GO:0090199	regulation of release of cytochrome c from mitochondria	biological_process	38	4	0.00693822	GPER|OPA1|PARK2|PLA2G6
GO:0070411	I-SMAD binding	molecular_function	11	2	0.00698044	AXIN2|SMAD6
GO:0051928	positive regulation of calcium ion transport	biological_process	70	6	0.00700107	ANK2|GPER|HOMER1|MCHR1|MYLK|TRPC3
GO:0004707	MAP kinase activity	molecular_function	14	2	0.00765777	MAPK8|MAPK9
GO:0016442	RISC complex	cellular_component	10	2	0.00806092	EIF2C2|SND1
GO:0031332	RNAi effector complex	cellular_component	10	2	0.00806092	EIF2C2|SND1
GO:0050431	transforming growth factor beta binding	molecular_function	12	2	0.00834341	ACVRL1|LTBP4
GO:0007494	midgut development	biological_process	12	2	0.00920813	CPS1|EDNRB
GO:0034616	response to laminar fluid shear stress	biological_process	13	2	0.00939486	ABCA1|SMAD6	GO:0034405	response to fluid shear stress
GO:0060291	long-term synaptic potentiation	biological_process	24	4	0.0097037	NPTN|PRKCZ|S100B|SHANK2
GO:0031338	regulation of vesicle fusion	biological_process	14	2	0.00987199	GRIK2|SYT3
GO:0030205	dermatan sulfate metabolic process	biological_process	12	2	0.00993392	IDUA|UST
GO:0006633	fatty acid biosynthetic process	biological_process	112	8	0.0100505	ACSF3|ELOVL5|FASN|HPGDS|PLA2G5|PRKAB2|PRKAG2|SCD5
GO:0019905	syntaxin binding	molecular_function	41	4	0.0101152	ABCA1|ABL1|PLDN|SYT3
GO:0090004	positive regulation of establishment of protein localization to plasma membrane	biological_process	22	3	0.0104786	ARHGEF16|GPER|RHOG
GO:0060563	neuroepithelial cell differentiation	biological_process	37	4	0.0105916	B9D1|EDNRB|FGF8|PLDN
GO:0072595	maintenance of protein localization in organelle	biological_process	26	3	0.0114947	GRIK2|SYNE1|UNC84A
GO:0040023	establishment of nucleus localization	biological_process	11	2	0.0116569	SPTBN5|SYNE1
GO:0016601	Rac protein signal transduction	biological_process	13	2	0.0123919	NISCH|RHOG
GO:0001725	stress fiber	cellular_component	45	5	0.0125	DAAM1|FLNB|MYLK|SEPT12|SEPT9	GO:0032432	actin filament bundle
GO:0070233	negative regulation of T cell apoptotic process	biological_process	16	2	0.013265	PTCRA|TSC22D3
GO:0032506	cytokinetic process	biological_process	16	2	0.0151634	ANXA11|SNX9
GO:0006096	glycolysis	biological_process	44	4	0.0183723	ADPGK|ENO3|PFKFB3|PFKP	GO:0006007	glucose catabolic process

## Sheet: Lightcyan
ID	Name	Type	n Genes in Pathway	n Test List Genes in Pathway	P-value	Genes in Test List and pathway
GO:0004385	guanylate kinase activity	molecular_function	11	3	2.21798e-09	CASK|DLG3|MPP1	GO:0046939|GO:0019201|GO:0016776|GO:0001953|GO:0008328|GO:0032663|GO:0043296|GO:0050680|GO:0034767|GO:0042102|GO:0043269|GO:0044448|GO:0070161|GO:0019205|GO:0034764|GO:0035329|GO:0043005|GO:0016575|GO:0042596|GO:0007062|GO:0043543|GO:0050671|GO:0003015|GO:0032946|GO:0051279|GO:0008301|GO:0030670|GO:0030425|GO:0035254|GO:0086065|GO:0001885|GO:1902305|GO:0016310|GO:0051385|GO:0033116|GO:0070423|GO:…	nucleotide phosphorylation|nucleotide kinase activity|phosphotransferase activity|negative regulation of cell-matrix adhesion|ionotropic glutamate receptor complex|regulation of interleukin-2 production|apical junction complex|negative regulation of epithelial cell proliferation|positive regulation of ion transmembrane transport|positive regulation of T cell proliferation|regulation of ion transp…
GO:0016638	oxidoreductase activity	acting on the CH-NH2 group of donors	20	4	9.20261e-09	GLUD2|L1CAM|MAOA|MAOB	GO:0016641|GO:0009064|GO:0016568|GO:0005740	oxidoreductase activity|glutamine family amino acid metabolic process|chromatin modification|mitochondrial envelope
GO:0042043	neurexin family protein binding	molecular_function	13	3	5.35308e-08	CASK|NLGN3|SYTL4	GO:0071709|GO:0044065|GO:0044091|GO:0017137|GO:0051963|GO:0050807|GO:0050803|GO:0032409|GO:0051128|GO:0005925	membrane assembly|regulation of respiratory system process|membrane biogenesis|Rab GTPase binding|regulation of synapse assembly|regulation of synapse organization|regulation of synapse structure and activity|regulation of transporter activity|regulation of cellular component organization|focal adhesion
GO:0035584	calcium-mediated signaling using intracellular calcium source	biological_process	14	3	1.86182e-07	BCAP31|FKBP1B|GPR143	GO:0019722|GO:0010881|GO:0010882|GO:0022898|GO:0001952|GO:2000021|GO:0019932|GO:1902531|GO:0043244|GO:0010880|GO:0043536|GO:0034220|GO:0030594|GO:0060047|GO:0060314	calcium-mediated signaling|regulation of cardiac muscle contraction by regulation of the release of sequestered calcium ion|regulation of cardiac muscle contraction by calcium ion signaling|regulation of transmembrane transporter activity|regulation of cell-matrix adhesion|regulation of ion homeostasis|second-messenger-mediated signaling|regulation of intracellular signal transduction|regulation …
GO:0043984	histone H4-K16 acetylation	biological_process	14	3	1.87514e-07	HCFC1|MSL3|OGT	GO:0043981|GO:0043982|GO:0043995|GO:0043996|GO:0046972|GO:0043967|GO:0010485|GO:0000123|GO:0031248|GO:1902493|GO:0016573|GO:0018393|GO:0016570|GO:0018394|GO:0016569|GO:0018205|GO:0006475|GO:0050821	histone H4-K5 acetylation|histone H4-K8 acetylation|histone acetyltransferase activity (H4-K5 specific)|histone acetyltransferase activity (H4-K8 specific)|histone acetyltransferase activity (H4-K16 specific)|histone H4 acetylation|H4 histone acetyltransferase activity|histone acetyltransferase complex|protein acetyltransferase complex|acetyltransferase complex|histone acetylation|internal peptid…
GO:0060076	excitatory synapse	cellular_component	18	3	6.93645e-06	NLGN3|SRPX2|SYP	GO:0045211|GO:0016358|GO:0005230	postsynaptic membrane|dendrite development|extracellular ligand-gated ion channel activity
GO:0035414	negative regulation of catenin import into nucleus	biological_process	10	2	3.47596e-05	EMD|TAZ	GO:0051051|GO:0035412|GO:0005743|GO:0000165|GO:0030516	negative regulation of transport|regulation of catenin import into nucleus|mitochondrial inner membrane|MAPK cascade|regulation of axon extension
GO:0006515	misfolded or incompletely synthesized protein catabolic process	biological_process	10	2	3.50598e-05	ATXN3L|HDAC6	GO:0043014|GO:0031110	alpha-tubulin binding|regulation of microtubule polymerization or depolymerization
GO:0048488	synaptic vesicle endocytosis	biological_process	21	3	4.28721e-05	OPHN1|SYP|ZDHHC15	GO:0051056|GO:0051129	regulation of small GTPase mediated signal transduction|negative regulation of cellular component organization
GO:0004683	calmodulin-dependent protein kinase activity	molecular_function	21	3	4.28906e-05	PHKA1|PHKA2|PNCK	GO:0005980|GO:0009251|GO:0016052|GO:0044247|GO:0006006|GO:0005996|GO:0019318|GO:0000272|GO:0048365	glycogen catabolic process|glucan catabolic process|carbohydrate catabolic process|cellular polysaccharide catabolic process|glucose metabolic process|monosaccharide metabolic process|hexose metabolic process|polysaccharide catabolic process|Rac GTPase binding
GO:0043576	regulation of respiratory gaseous exchange	biological_process	21	3	4.29922e-05	APLN|MECP2|NLGN3	GO:0002087|GO:0034707	regulation of respiratory gaseous exchange by neurological system process|chloride channel complex
GO:0048487	beta-tubulin binding	molecular_function	35	4	5.04693e-05	EMD|FGF13|HDAC6|UXT	GO:0051646	mitochondrion localization
GO:0097060	synaptic membrane	cellular_component	231	13	6.65033e-05	CASK|CNKSR2|DMD|GABRA3|GABRE|GLRA4|GRIA3|IL1RAPL1|L1CAM|MAGEE1|SRPX2|SYP|ZC4H2	GO:0045202|GO:0044456|GO:0030054|GO:0004890|GO:0007267|GO:0097458|GO:0007214|GO:0016917|GO:0008509	synapse|synapse part|cell junction|GABA-A receptor activity|cell-cell signaling|neuron part|gamma-aminobutyric acid signaling pathway|GABA receptor activity|anion transmembrane transporter activity
GO:0007026	negative regulation of microtubule depolymerization	biological_process	22	3	7.06448e-05	FGF13|HDAC6|MID1IP1	GO:0031114|GO:0051494|GO:0031111|GO:1901880|GO:0043242|GO:1901879|GO:0010639|GO:0051493|GO:0031345	regulation of microtubule depolymerization|negative regulation of cytoskeleton organization|negative regulation of microtubule polymerization or depolymerization|negative regulation of protein depolymerization|negative regulation of protein complex disassembly|regulation of protein depolymerization|negative regulation of organelle organization|regulation of cytoskeleton organization|negative regu…
GO:0046970	NAD-dependent histone deacetylase activity (H4-K16 specific)	molecular_function	11	2	8.60124e-05	HDAC6|HDAC8	GO:0034739|GO:0097372|GO:0031078|GO:0032041|GO:0032129|GO:0046969|GO:0017136|GO:0034979|GO:0004407|GO:0033558|GO:0006342	histone deacetylase activity (H4-K16 specific)|NAD-dependent histone deacetylase activity (H3-K18 specific)|histone deacetylase activity (H3-K14 specific)|NAD-dependent histone deacetylase activity (H3-K14 specific)|histone deacetylase activity (H3-K9 specific)|NAD-dependent histone deacetylase activity (H3-K9 specific)|NAD-dependent histone deacetylase activity|NAD-dependent protein deacetylase …
GO:0002724	regulation of T cell cytokine production	biological_process	11	2	8.78165e-05	FOXP3|SASH3	GO:0002702|GO:0043372|GO:2000516|GO:0002637|GO:0002718|GO:0051092|GO:0032673|GO:0002700|GO:0034162|GO:0038123|GO:0038124|GO:0034134	positive regulation of production of molecular mediator of immune response|positive regulation of CD4-positive|positive regulation of CD4-positive|regulation of immunoglobulin production|regulation of cytokine production involved in immune response|positive regulation of NF-kappaB transcription factor activity|regulation of interleukin-4 production|regulation of production of molecular mediator o…
GO:0060996	dendritic spine development	biological_process	11	2	8.85595e-05	ACSL4|PAK3	GO:0052866|GO:0035384|GO:0071616	phosphatidylinositol phosphate phosphatase activity|thioester biosynthetic process|acyl-CoA biosynthetic process
GO:0035067	negative regulation of histone acetylation	biological_process	11	2	8.89e-05	FOXP3|MECP2	GO:0031057|GO:2000757|GO:1901984|GO:2001251	negative regulation of histone modification|negative regulation of peptidyl-lysine acetylation|negative regulation of protein acetylation|negative regulation of chromosome organization
GO:0097090	presynaptic membrane organization	biological_process	11	2	8.8957e-05	IL1RAPL1|NLGN3
GO:0007252	I-kappaB phosphorylation	biological_process	11	2	8.93016e-05	PRDX4|TLR7	GO:0042993|GO:0002755|GO:0042346	positive regulation of transcription factor import into nucleus|MyD88-dependent toll-like receptor signaling pathway|positive regulation of NF-kappaB import into nucleus
GO:0070672	response to interleukin-15	biological_process	11	2	8.93687e-05	ACSL4|IL2RG
GO:0007249	I-kappaB kinase/NF-kappaB signaling	biological_process	55	5	0.00012946	AVPR2|BTK|MAP3K7IP3|PRDX4|TLR7	GO:0035556|GO:0038179	intracellular signal transduction|neurotrophin signaling pathway
GO:0051962	positive regulation of nervous system development	biological_process	24	3	0.000165928	MECP2|NLGN3|SRPX2	GO:0044089|GO:0001662|GO:0002209|GO:0001937	positive regulation of cellular component biogenesis|behavioral fear response|behavioral defense response|negative regulation of endothelial cell proliferation
GO:0051965	positive regulation of synapse assembly	biological_process	24	3	0.000165928	MECP2|NLGN3|SRPX2
GO:0032753	positive regulation of interleukin-4 production	biological_process	12	2	0.000191738	FOXP3|SASH3
GO:0031061	negative regulation of histone methylation	biological_process	12	2	0.00019277	BCOR|MECP2	GO:0051569|GO:0031060|GO:0000792	regulation of histone H3-K4 methylation|regulation of histone methylation|heterochromatin
GO:0005884	actin filament	cellular_component	60	5	0.000327924	AMOT|ARHGAP6|FLNA|SHROOM2|SHROOM4	GO:0031941|GO:0005912	filamentous actin|adherens junction
GO:0005547	phosphatidylinositol-3	4	26	3	0.000350674	BTK|OGT|RS1	GO:0005546|GO:1901981	phosphatidylinositol-4|phosphatidylinositol phosphate binding
GO:0033522	histone H2A ubiquitination	biological_process	13	2	0.000377602	BCOR|UBE2A	GO:0016574	histone ubiquitination
GO:0032048	cardiolipin metabolic process	biological_process	13	2	0.000380696	MECP2|TAZ	GO:0031966	mitochondrial membrane
GO:0015095	magnesium ion transmembrane transporter activity	molecular_function	13	2	0.000381857	MAGT1|MMGT1
GO:0010510	regulation of acetyl-CoA biosynthetic process from pyruvate	biological_process	13	2	0.000382123	PDHA1|PDK3	GO:0050812|GO:0051193|GO:0051196|GO:0009060	regulation of acyl-CoA biosynthetic process|regulation of cofactor metabolic process|regulation of coenzyme metabolic process|aerobic respiration
GO:0005254	chloride channel activity	molecular_function	63	5	0.000539218	CLCN4|CLCN5|GABRA3|GABRE|GLRA4	GO:0005247|GO:0005253|GO:0015108|GO:0008308	voltage-gated chloride channel activity|anion channel activity|chloride transmembrane transporter activity|voltage-gated anion channel activity
GO:0030207	chondroitin sulfate catabolic process	biological_process	14	2	0.000674153	BGN|IDS
GO:0016594	glycine binding	molecular_function	14	2	0.000674417	ALAS2|GLRA4	GO:0016597	amino acid binding
GO:0050771	negative regulation of axonogenesis	biological_process	46	4	0.000792308	ARHGAP4|FGF13|GDI1|PLXNA3	GO:0048640|GO:0061387|GO:0032535|GO:0030517|GO:0008361|GO:0048011	negative regulation of developmental growth|regulation of extent of cell growth|regulation of cellular component size|negative regulation of axon extension|regulation of cell size|neurotrophin TRK receptor signaling pathway
GO:0032281	alpha-amino-3-hydroxy-5-methyl-4-isoxazolepropionic acid selective glutamate receptor complex	cellular_component	29	3	0.000886286	DLG3|GRIA3|PORCN
GO:0043271	negative regulation of ion transport	biological_process	67	5	0.000970682	ACSL4|FKBP1B|GPM6B|KCNE1L|MAOB	GO:0051048|GO:1901379	negative regulation of secretion|regulation of potassium ion transmembrane transport
GO:0035255	ionotropic glutamate receptor binding	molecular_function	15	2	0.00107154	DLG3|OPHN1
GO:0050775	positive regulation of dendrite morphogenesis	biological_process	15	2	0.00110809	CDKL5|IL1RAPL1
GO:0005089	Rho guanyl-nucleotide exchange factor activity	molecular_function	71	5	0.00155397	ARHGEF6|ARHGEF9|DOCK11|FGD1|MCF2	GO:0007264	small GTPase mediated signal transduction
GO:0030055	cell-substrate junction	cellular_component	144	8	0.00160232	ARHGAP4|DMD|MSN|NHS|SH3KBP1|SMPX|STARD8|ZNF185	GO:0005924	cell-substrate adherens junction
GO:0005070	SH3/SH2 adaptor activity	molecular_function	50	4	0.00162273	ARHGAP4|ARHGAP6|IRS4|SH2D1A	GO:0035591	signaling adaptor activity
GO:0034765	regulation of ion transmembrane transport	biological_process	171	9	0.00162407	CASK|CLCN4|DMD|FHL1|FKBP1B|IL1RAPL1|KCNE1L|NLGN3|WNK3	GO:0034762|GO:0044325|GO:0032414|GO:0032412|GO:2000649|GO:0060048|GO:0006941|GO:0032411	regulation of transmembrane transport|ion channel binding|positive regulation of ion transmembrane transporter activity|regulation of ion transmembrane transporter activity|regulation of sodium ion transmembrane transporter activity|cardiac muscle contraction|striated muscle contraction|positive regulation of transporter activity
GO:0045072	regulation of interferon-gamma biosynthetic process	biological_process	16	2	0.00171967	FOXP3|TLR7
GO:0010257	NADH dehydrogenase complex assembly	biological_process	16	2	0.00172471	AIFM1|TAZ	GO:0019866|GO:0033108	organelle inner membrane|mitochondrial respiratory chain complex assembly
GO:0032981	mitochondrial respiratory chain complex I assembly	biological_process	16	2	0.00172471	AIFM1|TAZ
GO:0097031	mitochondrial respiratory chain complex I biogenesis	biological_process	16	2	0.00172471	AIFM1|TAZ
GO:0030175	filopodium	cellular_component	72	5	0.00182102	DMD|FGF13|L1CAM|MSN|MTM1
GO:0031267	small GTPase binding	molecular_function	176	9	0.00223053	CDKL5|CHM|DOCK11|FGD1|FLNA|GDI1|PAK3|SYTL4|SYTL5	GO:0051020|GO:0017016|GO:0017048	GTPase binding|Ras GTPase binding|Rho GTPase binding
GO:0044275	cellular carbohydrate catabolic process	biological_process	33	3	0.00234694	GK|PHKA1|PHKA2	GO:0044724|GO:0006071|GO:0051412|GO:0019400	single-organism carbohydrate catabolic process|glycerol metabolic process|response to corticosterone|alditol metabolic process
GO:0046716	muscle cell cellular homeostasis	biological_process	17	2	0.00253237	DMD|MTM1	GO:0016010	dystrophin-associated glycoprotein complex
GO:0032438	melanosome organization	biological_process	17	2	0.00253671	GPR143|SHROOM2	GO:0048753|GO:0032401|GO:0051905|GO:0032400|GO:0051875	pigment granule organization|establishment of melanosome localization|establishment of pigment granule localization|melanosome localization|pigment granule localization
GO:0006301	postreplication repair	biological_process	17	2	0.00253692	POLA1|UBE2A
GO:0006862	nucleotide transport	biological_process	17	2	0.00254106	GJB1|SLC35A2
GO:0005811	lipid particle	cellular_component	54	4	0.00296663	ACSL4|BCAP31|IRAK1|NSDHL	GO:0016229	steroid dehydrogenase activity
GO:0044306	neuron projection terminus	cellular_component	77	5	0.0030693	DMD|L1CAM|OPHN1|SEPT6|SYP
GO:0034061	DNA polymerase activity	molecular_function	35	3	0.00349623	DKC1|KIAA2022|POLA1	GO:0043601|GO:0030894|GO:0006284	nuclear replisome|replisome|base-excision repair
GO:0043268	positive regulation of potassium ion transport	biological_process	18	2	0.00350883	FHL1|KCNE1L
GO:0006359	regulation of transcription from RNA polymerase III promoter	biological_process	18	2	0.00351686	AR|ODZ1
GO:0008484	sulfuric ester hydrolase activity	molecular_function	18	2	0.00357104	ARSF|IDS
GO:0005923	tight junction	cellular_component	104	6	0.00395607	AMOT|CLDN2|DLG3|NHS|SHROOM2|WNK3
GO:0070160	occluding junction	cellular_component	104	6	0.00395607	AMOT|CLDN2|DLG3|NHS|SHROOM2|WNK3
GO:0043034	costamere	cellular_component	19	2	0.00483411	DMD|SMPX
GO:0007597	blood coagulation	intrinsic pathway	19	2	0.00488141	F8|F9	GO:0072378	blood coagulation
GO:0009084	glutamine family amino acid biosynthetic process	biological_process	19	2	0.0048907	GLUD2|OTC	GO:0006541	glutamine metabolic process
GO:0030863	cortical cytoskeleton	cellular_component	59	4	0.00552477	FLNA|MPP1|SHROOM2|SHROOM4
GO:0050848	regulation of calcium-mediated signaling	biological_process	38	3	0.00589846	GPR143|L1CAM|RGN
GO:0034260	negative regulation of GTPase activity	biological_process	20	2	0.0060114	AMOT|PLXNB3
GO:0005100	Rho GTPase activator activity	molecular_function	40	3	0.00791993	ARHGAP4|ARHGAP6|OPHN1
GO:0008013	beta-catenin binding	molecular_function	65	4	0.0103572	AR|FAM123B|HDAC6|SHROOM2
GO:0016525	negative regulation of angiogenesis	biological_process	65	4	0.0103978	AMOT|CXCR3|FOXO4|TNMD	GO:0010810	regulation of cell-substrate adhesion
GO:0008375	acetylglucosaminyltransferase activity	molecular_function	42	3	0.0105509	ALG13|OGT|PIGA
GO:0008188	neuropeptide receptor activity	molecular_function	42	3	0.0105544	BRS3|GPR143|GRPR
GO:0045335	phagocytic vesicle	cellular_component	67	4	0.0125889	LAMP2|RAB41|RAB9B|TLR7
GO:0010389	regulation of G2/M transition of mitotic cell cycle	biological_process	23	2	0.0129366	CCNB3|FHL1
