# Supplementary material for: 5-hydroxymethylcytosine is highly dynamic across human fetal brain development
Source: BMC Genomics. 2017 Sep 18;18:738. doi: 10.1186/s12864-017-4091-x (PMC5604137; doi:10.1186/s12864-017-4091-x)
Supplement: Supplementary file 1 — Supplementary Tables. (ZIP 82808 kb) [file 12864_2017_4091_MOESM1_ESM.zip › Supplementary table 18 - DNA hydroxymethylation QTLs.csv]

Genetic Variant				DNA methylation site				dist	Hydroxy QTL				Number of samples with outlier hydroxy values ie excluded	True Methyl QTL				hetergenity P value (random factors of hydroxy indicator and sample id)	hetergenity P value (random factors of sample id)
ID	Chr	BP	Allele	ProbeID	Chr	CP	UCSC_REFGENE_Annotation		beta	t.stat	p.value	FDR		beta	p.value	beta	p.value
17:44388912_C	17	44388912	C	cg17117718	17	43663208		725704	0.039808549	10.97500418	8.82E-16	9.93E-05	1	0.057575724	1.03E-14	NA	NA	5.73E-06	0.00063677
17:44481020_C	17	44481020	C	cg17117718	17	43663208		817812	0.03934419	10.53438473	4.35E-15	0.00016331	1	0.056110621	1.61E-13	NA	NA	2.04E-05	0.002228204
17:44582284_G	17	44582284	G	cg17117718	17	43663208		919076	0.03934419	10.53438473	4.35E-15	0.00016331	1	0.056110621	1.61E-13	NA	NA	2.04E-05	0.002228204
1:76189445_T	1	76189445	T	cg10523679	1	76189770	ACADM;ACADM	-325	0.075986953	10.28779146	1.07E-14	0.000402781	0	0.09854354	2.62E-17	NA	NA	9.55E-06	0.002201873
1:76189745_C	1	76189745	C	cg10523679	1	76189770	ACADM;ACADM	-25	0.075986953	10.28779146	1.07E-14	0.000402781	0	0.09854354	2.62E-17	NA	NA	9.55E-06	0.002201873
1:76225633_A	1	76225633	A	cg10523679	1	76189770	ACADM;ACADM	35863	0.075986953	10.28779146	1.07E-14	0.000402781	0	0.09854354	2.62E-17	NA	NA	9.55E-06	0.002201873
11:89927323_TAAA	11	89927323	TAAA	cg26138821	11	89956704	CHORDC1;CHORDC1	-29381	0.069944628	9.889998001	4.67E-14	0.001051407	0	0.087884995	9.73E-15	NA	NA	0.000698327	0.221365274
11:89954223_G	11	89954223	G	cg26138821	11	89956704	CHORDC1;CHORDC1	-2481	0.069944628	9.889998001	4.67E-14	0.001051407	0	0.087884995	9.73E-15	NA	NA	0.000698327	0.221365274
11:89954392_T	11	89954392	T	cg26138821	11	89956704	CHORDC1;CHORDC1	-2312	0.069944628	9.889998001	4.67E-14	0.001051407	0	0.087884995	9.73E-15	NA	NA	0.000698327	0.221365274
11:89954921_T	11	89954921	T	cg26138821	11	89956704	CHORDC1;CHORDC1	-1783	0.069944628	9.889998001	4.67E-14	0.001051407	0	0.087884995	9.73E-15	NA	NA	0.000698327	0.221365274
11:89956588_T	11	89956588	T	cg26138821	11	89956704	CHORDC1;CHORDC1	-116	0.069944628	9.889998001	4.67E-14	0.001051407	0	0.087884995	9.73E-15	NA	NA	0.000698327	0.221365274
17:44514788_T	17	44514788	T	cg17117718	17	43663208		851580	0.038112414	9.603410678	1.36E-13	0.002989749	1	0.054406183	2.63E-12	NA	NA	2.98E-05	0.002914068
17:44517766_A	17	44517766	A	cg17117718	17	43663208		854558	0.038112414	9.603410678	1.36E-13	0.002989749	1	0.054406183	2.63E-12	NA	NA	2.98E-05	0.002914068
17:44482352_G	17	44482352	G	cg17117718	17	43663208		819144	0.036862362	9.561273671	1.59E-13	0.002989749	1	0.052305732	4.79E-12	NA	NA	3.76E-05	0.003675958
11:89953291_G	11	89953291	G	cg26138821	11	89956704	CHORDC1;CHORDC1	-3413	0.066118651	9.540491907	1.72E-13	0.003232125	0	0.083900422	1.46E-14	NA	NA	0.000641208	0.189963934
13:31471381_G	13	31471381	G	cg00367615	13	31480979	C13orf33	-9598	0.073231113	9.501975716	1.99E-13	0.002801169	0	0.04263007	1.99E-07	NA	NA	3.57E-05	0.005541693
13:31471920_A	13	31471920	A	cg00367615	13	31480979	C13orf33	-9059	0.073231113	9.501975716	1.99E-13	0.002801169	0	0.04263007	1.99E-07	NA	NA	3.57E-05	0.005541693
13:31472120_T	13	31472120	T	cg00367615	13	31480979	C13orf33	-8859	0.073231113	9.501975716	1.99E-13	0.002801169	0	0.04263007	1.99E-07	NA	NA	3.57E-05	0.005541693
13:31472977_T	13	31472977	T	cg00367615	13	31480979	C13orf33	-8002	0.073231113	9.501975716	1.99E-13	0.002801169	0	0.04263007	1.99E-07	NA	NA	3.57E-05	0.005541693
13:31473081_A	13	31473081	A	cg00367615	13	31480979	C13orf33	-7898	0.073231113	9.501975716	1.99E-13	0.002801169	0	0.04263007	1.99E-07	NA	NA	3.57E-05	0.005541693
13:31480423_C	13	31480423	C	cg00367615	13	31480979	C13orf33	-556	0.073231113	9.501975716	1.99E-13	0.002801169	0	0.04263007	1.99E-07	NA	NA	3.57E-05	0.005541693
13:31480720_A	13	31480720	A	cg00367615	13	31480979	C13orf33	-259	0.073231113	9.501975716	1.99E-13	0.002801169	0	0.04263007	1.99E-07	NA	NA	3.57E-05	0.005541693
13:31481030_G	13	31481030	G	cg00367615	13	31480979	C13orf33	51	0.073231113	9.501975716	1.99E-13	0.002801169	0	0.04263007	1.99E-07	NA	NA	3.57E-05	0.005541693
1:76189488_C	1	76189488	C	cg10523679	1	76189770	ACADM;ACADM	-282	0.07208324	9.305754015	4.17E-13	0.010492355	0	0.096904683	3.44E-17	NA	NA	7.05E-06	0.001486582
17:44114090_C	17	44114090	C	cg17117718	17	43663208		450882	0.037223288	9.258859197	4.97E-13	0.007999035	1	0.056506148	4.10E-14	NA	NA	5.58E-06	0.000518848
6:149269058_GA	6	149269058	GA	cg15595571	3	141100473	ZBTB38	NA	0.032709933	9.212558552	5.92E-13	0.066701746	0	-0.028704876	1.52E-08	NA	NA	1.59E-21	5.11E-18
17:44837217_C	17	44837217	C	cg17117718	17	43663208		1174009	0.037450215	9.208092328	6.03E-13	0.008479743	1	0.054232408	3.16E-12	NA	NA	0.000107016	0.011935654
17:44527102_C	17	44527102	C	cg17117718	17	43663208		863894	0.036982105	9.112287779	8.66E-13	0.010672577	1	0.051843864	4.42E-11	NA	NA	6.73E-05	0.006444656
17:44554156_A	17	44554156	A	cg17117718	17	43663208		890948	0.03575834	9.088438586	9.48E-13	0.010672577	1	0.050252387	4.03E-11	NA	NA	5.80E-05	0.005447327
1:76149181_T	1	76149181	T	cg10523679	1	76189770	ACADM;ACADM	-40589	0.074601562	9.036199484	1.16E-12	0.010492355	0	0.096546548	1.54E-14	NA	NA	3.62E-05	0.00805441
1:76173920_AC	1	76173920	AC	cg10523679	1	76189770	ACADM;ACADM	-15850	0.074601562	9.036199484	1.16E-12	0.010492355	0	0.096546548	1.54E-14	NA	NA	3.62E-05	0.00805441
1:231718154_CA	1	231718154	CA	cg25622317	11	1002295	AP2A2	NA	0.03958308	8.876358058	2.12E-12	0.010492355	0	-0.037891841	2.41E-09	NA	NA	1.10E-14	3.56E-11
1:76203764_G	1	76203764	G	cg10523679	1	76189770	ACADM;ACADM	13994	0.072502074	8.743234994	3.53E-12	0.010492355	0	0.084544239	1.83E-10	NA	NA	0.000618145	0.195594124
1:76143443_G	1	76143443	G	cg10523679	1	76189770	ACADM;ACADM	-46327	0.070810981	8.728691021	3.73E-12	0.010492355	0	0.086836843	6.53E-12	NA	NA	0.000305282	0.084595042
1:76143884_T	1	76143884	T	cg10523679	1	76189770	ACADM;ACADM	-45886	0.070810981	8.728691021	3.73E-12	0.010492355	0	0.086836843	6.53E-12	NA	NA	0.000305282	0.084595042
1:76146180_T	1	76146180	T	cg10523679	1	76189770	ACADM;ACADM	-43590	0.070810981	8.728691021	3.73E-12	0.010492355	0	0.086836843	6.53E-12	NA	NA	0.000305282	0.084595042
1:76146456_A	1	76146456	A	cg10523679	1	76189770	ACADM;ACADM	-43314	0.070810981	8.728691021	3.73E-12	0.010492355	0	0.086836843	6.53E-12	NA	NA	0.000305282	0.084595042
1:76148892_A	1	76148892	A	cg10523679	1	76189770	ACADM;ACADM	-40878	0.070810981	8.728691021	3.73E-12	0.010492355	0	0.086836843	6.53E-12	NA	NA	0.000305282	0.084595042
1:76149299_G	1	76149299	G	cg10523679	1	76189770	ACADM;ACADM	-40471	0.070810981	8.728691021	3.73E-12	0.010492355	0	0.086836843	6.53E-12	NA	NA	0.000305282	0.084595042
1:76153745_G	1	76153745	G	cg10523679	1	76189770	ACADM;ACADM	-36025	0.070810981	8.728691021	3.73E-12	0.010492355	0	0.086836843	6.53E-12	NA	NA	0.000305282	0.084595042
1:76158035_C	1	76158035	C	cg10523679	1	76189770	ACADM;ACADM	-31735	0.070810981	8.728691021	3.73E-12	0.010492355	0	0.086836843	6.53E-12	NA	NA	0.000305282	0.084595042
1:76158246_G	1	76158246	G	cg10523679	1	76189770	ACADM;ACADM	-31524	0.070810981	8.728691021	3.73E-12	0.010492355	0	0.086836843	6.53E-12	NA	NA	0.000305282	0.084595042
1:76161595_T	1	76161595	T	cg10523679	1	76189770	ACADM;ACADM	-28175	0.070810981	8.728691021	3.73E-12	0.010492355	0	0.086836843	6.53E-12	NA	NA	0.000305282	0.084595042
1:76162624_T	1	76162624	T	cg10523679	1	76189770	ACADM;ACADM	-27146	0.070810981	8.728691021	3.73E-12	0.010492355	0	0.086836843	6.53E-12	NA	NA	0.000305282	0.084595042
1:76166982_G	1	76166982	G	cg10523679	1	76189770	ACADM;ACADM	-22788	0.070810981	8.728691021	3.73E-12	0.010492355	0	0.086836843	6.53E-12	NA	NA	0.000305282	0.084595042
1:76169096_G	1	76169096	G	cg10523679	1	76189770	ACADM;ACADM	-20674	0.070810981	8.728691021	3.73E-12	0.010492355	0	0.086836843	6.53E-12	NA	NA	0.000305282	0.084595042
1:76169456_A	1	76169456	A	cg10523679	1	76189770	ACADM;ACADM	-20314	0.070810981	8.728691021	3.73E-12	0.010492355	0	0.086836843	6.53E-12	NA	NA	0.000305282	0.084595042
1:76171984_C	1	76171984	C	cg10523679	1	76189770	ACADM;ACADM	-17786	0.070810981	8.728691021	3.73E-12	0.010492355	0	0.086836843	6.53E-12	NA	NA	0.000305282	0.084595042
1:76180468_TCTC	1	76180468	TCTC	cg10523679	1	76189770	ACADM;ACADM	-9302	0.070810981	8.728691021	3.73E-12	0.010492355	0	0.086836843	6.53E-12	NA	NA	0.000305282	0.084595042
1:76180586_C	1	76180586	C	cg10523679	1	76189770	ACADM;ACADM	-9184	0.070810981	8.728691021	3.73E-12	0.010492355	0	0.086836843	6.53E-12	NA	NA	0.000305282	0.084595042
1:76180878_T	1	76180878	T	cg10523679	1	76189770	ACADM;ACADM	-8892	0.070810981	8.728691021	3.73E-12	0.010492355	0	0.086836843	6.53E-12	NA	NA	0.000305282	0.084595042
1:76195198_CT	1	76195198	CT	cg10523679	1	76189770	ACADM;ACADM	5428	0.070810981	8.728691021	3.73E-12	0.010492355	0	0.086836843	6.53E-12	NA	NA	0.000305282	0.084595042
1:76198436_C	1	76198436	C	cg10523679	1	76189770	ACADM;ACADM	8666	0.070810981	8.728691021	3.73E-12	0.010492355	0	0.086836843	6.53E-12	NA	NA	0.000305282	0.084595042
1:76198785_A	1	76198785	A	cg10523679	1	76189770	ACADM;ACADM	9015	0.070810981	8.728691021	3.73E-12	0.010492355	0	0.086836843	6.53E-12	NA	NA	0.000305282	0.084595042
1:76199345_G	1	76199345	G	cg10523679	1	76189770	ACADM;ACADM	9575	0.070810981	8.728691021	3.73E-12	0.010492355	0	0.086836843	6.53E-12	NA	NA	0.000305282	0.084595042
1:76199809_C	1	76199809	C	cg10523679	1	76189770	ACADM;ACADM	10039	0.070810981	8.728691021	3.73E-12	0.010492355	0	0.086836843	6.53E-12	NA	NA	0.000305282	0.084595042
1:76199817_T	1	76199817	T	cg10523679	1	76189770	ACADM;ACADM	10047	0.070810981	8.728691021	3.73E-12	0.010492355	0	0.086836843	6.53E-12	NA	NA	0.000305282	0.084595042
1:76201327_C	1	76201327	C	cg10523679	1	76189770	ACADM;ACADM	11557	0.070810981	8.728691021	3.73E-12	0.010492355	0	0.086836843	6.53E-12	NA	NA	0.000305282	0.084595042
1:76203783_G	1	76203783	G	cg10523679	1	76189770	ACADM;ACADM	14013	0.070810981	8.728691021	3.73E-12	0.010492355	0	0.086836843	6.53E-12	NA	NA	0.000305282	0.084595042
1:76203891_G	1	76203891	G	cg10523679	1	76189770	ACADM;ACADM	14121	0.070810981	8.728691021	3.73E-12	0.010492355	0	0.086836843	6.53E-12	NA	NA	0.000305282	0.084595042
1:76203908_GTTA	1	76203908	GTTA	cg10523679	1	76189770	ACADM;ACADM	14138	0.070810981	8.728691021	3.73E-12	0.010492355	0	0.086836843	6.53E-12	NA	NA	0.000305282	0.084595042
1:76204185_G	1	76204185	G	cg10523679	1	76189770	ACADM;ACADM	14415	0.070810981	8.728691021	3.73E-12	0.010492355	0	0.086836843	6.53E-12	NA	NA	0.000305282	0.084595042
1:76206254_A	1	76206254	A	cg10523679	1	76189770	ACADM;ACADM	16484	0.070810981	8.728691021	3.73E-12	0.010492355	0	0.086836843	6.53E-12	NA	NA	0.000305282	0.084595042
1:76216468_C	1	76216468	C	cg10523679	1	76189770	ACADM;ACADM	26698	0.070810981	8.728691021	3.73E-12	0.010492355	0	0.086836843	6.53E-12	NA	NA	0.000305282	0.084595042
1:76230232_A	1	76230232	A	cg10523679	1	76189770	ACADM;ACADM	40462	0.070810981	8.728691021	3.73E-12	0.010492355	0	0.086836843	6.53E-12	NA	NA	0.000305282	0.084595042
6:52520922_A	6	52520922	A	cg17025892	7	95749573	SLC25A13;SLC25A13;SLC25A13	NA	0.080361643	8.694036245	4.26E-12	0.159703679	0	-0.056740546	8.58E-07	NA	NA	2.47E-20	6.06E-17
6:52525227_G	6	52525227	G	cg17025892	7	95749573	SLC25A13;SLC25A13;SLC25A13	NA	0.080361643	8.694036245	4.26E-12	0.159703679	0	-0.056740546	8.58E-07	NA	NA	2.47E-20	6.06E-17
2:34537874_C	2	34537874	C	cg18395636	11	87908785	RAB38	NA	0.037278458	8.664205444	4.77E-12	0.013097236	0	-0.001083531	0.793513979	NA	NA	9.11E-12	1.69E-09
16:58547522_T	16	58547522	T	cg02549819	16	58548995	SETD6;SETD6	-1473	0.052020669	8.602633028	6.04E-12	0.035604913	2	0.045029055	2.89E-07	NA	NA	0.000240942	0.145481833
16:58548415_A	16	58548415	A	cg02549819	16	58548995	SETD6;SETD6	-580	0.052020669	8.602633028	6.04E-12	0.035604913	2	0.045029055	2.89E-07	NA	NA	0.000240942	0.145481833
16:58549262_C	16	58549262	C	cg02549819	16	58548995	SETD6;SETD6	267	0.052020669	8.602633028	6.04E-12	0.035604913	2	0.045029055	2.89E-07	NA	NA	0.000240942	0.145481833
16:58549321_C	16	58549321	C	cg02549819	16	58548995	SETD6;SETD6	326	0.052020669	8.602633028	6.04E-12	0.035604913	2	0.045029055	2.89E-07	NA	NA	0.000240942	0.145481833
16:58552959_G	16	58552959	G	cg02549819	16	58548995	SETD6;SETD6	3964	0.052020669	8.602633028	6.04E-12	0.035604913	2	0.045029055	2.89E-07	NA	NA	0.000240942	0.145481833
1:76232013_TAA	1	76232013	TAA	cg10523679	1	76189770	ACADM;ACADM	42243	0.074184832	8.594282238	6.23E-12	0.016707335	0	0.083156945	2.46E-09	NA	NA	0.000731576	0.229344496
16:83192514_C	16	83192514	C	cg07040161	21	48084674	PRMT2;PRMT2	NA	0.048117663	8.58321475	6.50E-12	0.035604913	0	-0.048027598	2.35E-09	NA	NA	1.43E-28	9.29E-25
1:76231067_A	1	76231067	A	cg10523679	1	76189770	ACADM;ACADM	41297	0.072305964	8.568542382	6.88E-12	0.018009238	0	0.085644168	1.20E-10	NA	NA	0.000380602	0.103789165
17:43669931_C	17	43669931	C	cg17117718	17	43663208		6723	0.037622197	8.480591231	9.64E-12	0.035604913	1	0.049741942	6.51E-09	NA	NA	0.001391029	0.208054911
