# Supplementary material for: 5-hydroxymethylcytosine is highly dynamic across human fetal brain development
Source: BMC Genomics. 2017 Sep 18;18:738. doi: 10.1186/s12864-017-4091-x (PMC5604137; doi:10.1186/s12864-017-4091-x)
Supplement: Supplementary file 1 — Supplementary Tables. (ZIP 82808 kb) [file 12864_2017_4091_MOESM1_ESM.zip › Supplementary table 5 .csv]

Probe	Regression coefficient (5hmC change (%) per day during development)	P-value	CHR	Position	Gene	Genic probe location	Relation to CpG island
cg22960621	-0.128842856	1.42E-09	3	173467741	NLGN1	Body
cg25069807	0.124106586	2.52E-09	17	76171191	TK1	Body
cg19734190	-0.124516889	3.69E-09	4	6993556	TBC1D14;TBC1D14;TBC1D14	Body;Body;Body
cg26450149	-0.110161738	7.02E-09	7	47375903	TNS3	Body
cg06994572	0.084900462	8.66E-09	12	122691993	B3GNT4	3'UTR	S_Shelf
cg03390187	0.065957433	1.12E-08	11	65256983
cg07254421	-0.134043842	1.13E-08	5	36657993	SLC1A3;SLC1A3	Body;Body
cg16003238	0.10201374	1.74E-08	15	65670876	IGDCC3	TSS1500	S_Shore
cg08442823	0.088393986	1.91E-08	11	45951803	PHF21A;PHF21A	3'UTR;3'UTR
cg10490577	0.090279596	1.94E-08	13	30009956	MTUS2;MTUS2	Body;Body
cg26599630	0.09649052	1.98E-08	1	4718212	AJAP1;AJAP1	Body;Body	S_Shore
cg16552881	0.12141669	2.01E-08	4	40839375	APBB2;APBB2;APBB2;APBB2;APBB2;APBB2;APBB2	Body;5'UTR;5'UTR;5'UTR;Body;5'UTR;Body
cg08136042	0.106257353	2.10E-08	12	52213077	FIGNL2;FIGNL2	1stExon;3'UTR	N_Shore
cg26866452	-0.153466546	2.23E-08	15	77857909
cg27173677	-0.090502111	2.24E-08	17	135703	RPH3AL	Body	N_Shore
cg03348937	-0.179812942	3.15E-08	9	139389768	NOTCH1	3'UTR	N_Shore
cg01773858	0.118831722	3.25E-08	11	73076892	ARHGEF17	Body	S_Shelf
cg19137417	0.067280159	3.33E-08	17	79362935			S_Shore
cg07484065	-0.146188725	4.72E-08	4	7906254	AFAP1;AFAP1	5'UTR;5'UTR
cg26367275	0.09797754	4.88E-08	1	11596950	PTCHD2	3'UTR	S_Shore
cg08313382	0.112368819	4.92E-08	5	6822830			N_Shore
cg09000199	0.073413657	4.92E-08	3	45181094	CDCP1;CDCP1	Body;Body
cg14088181	-0.091000387	4.96E-08	5	61118942
cg04715649	0.134462609	5.21E-08	14	103416122	CDC42BPB	Body
cg15847685	-0.134908771	5.41E-08	4	62129666
cg15175242	0.111865437	6.31E-08	8	133209474	KCNQ3	Body
cg16243243	0.075417058	6.63E-08	12	125669895			N_Shore
cg25704278	-0.122963385	6.98E-08	6	135051046
cg25994871	0.09435161	7.93E-08	7	107967614	NRCAM;NRCAM	5'UTR;5'UTR
cg20440891	0.075311612	8.02E-08	7	28448103	CREB5	5'UTR	N_Shore
cg11886880	0.1672717	8.10E-08	14	104376135
cg17980508	-0.134379375	8.23E-08	1	79085713	IFI44L	TSS1500
cg11028923	0.081687051	8.27E-08	5	43557644	PAIP1;PAIP1;PAIP1	TSS1500;TSS200;TSS1500	S_Shore
cg26029997	-0.087285028	8.40E-08	3	48507610	TREX1;TREX1;TREX1;TREX1	5'UTR;1stExon;1stExon;5'UTR
cg06177254	-0.115860293	8.41E-08	11	77303975	AQP11	Body	S_Shelf
cg09563846	0.124358055	8.59E-08	11	875758	CHID1;CHID1;CHID1;CHID1;CHID1	Body;Body;Body;Body;Body
cg19007019	0.115340646	8.97E-08	10	118647000	KIAA1598;KIAA1598	Body;Body
cg15874885	0.112469422	9.46E-08	13	109578060	MYO16	Body
cg13007207	0.086654503	9.49E-08	7	105279391	ATXN7L1;ATXN7L1	Body;Body
cg07705866	0.091727339	9.50E-08	11	63673783	MARK2;MARK2;MARK2;MARK2;MARK2	Body;Body;Body;Body;Body	N_Shelf
cg27326882	-0.095682344	9.80E-08	4	7789542	AFAP1;AFAP1	Body;Body
cg24148817	-0.162626409	1.02E-07	6	37461033	C6orf129	Body
cg24332710	-0.111042684	1.04E-07	1	46016173	AKR1A1;AKR1A1	TSS1500;TSS1500	N_Shore
cg12999366	-0.15998814	1.06E-07	7	30499283	NOD1	5'UTR
cg08618463	-0.132646752	1.07E-07	4	146467791	SMAD1;SMAD1	Body;Body
cg07795614	0.061909136	1.10E-07	5	141812398
cg14729456	0.100140659	1.14E-07	17	27324244	SEZ6;SEZ6	Body;Body
cg13941305	-0.116832711	1.15E-07	1	46934661			S_Shore
cg00017826	0.059751246	1.17E-07	2	30644955
cg18011253	0.105267196	1.19E-07	15	74424054	ISLR2;ISLR2;ISLR2;ISLR2	5'UTR;5'UTR;5'UTR;5'UTR	N_Shore
cg23881119	0.093317954	1.30E-07	10	24496763	KIAA1217;KIAA1217;KIAA1217	5'UTR;TSS1500;TSS1500
cg21098787	0.131731219	1.37E-07	19	15351362	BRD4	Body	S_Shore
cg01109734	-0.13762409	1.39E-07	2	795156
cg14552010	-0.095284764	1.44E-07	2	100327369	AFF3;AFF3	Body;Body
cg25426044	0.103706914	1.49E-07	8	95254202
cg10490099	0.122236599	1.51E-07	6	149157659	UST	Body
cg06151074	-0.137323548	1.54E-07	6	31669888	BAT5	Body	N_Shore
cg17469471	0.086611112	1.59E-07	2	106806559	UXS1	Body	N_Shelf
cg19678564	0.073534164	1.59E-07	1	203115918	ADORA1;ADORA1	Body;Body
cg16678522	-0.066906737	1.61E-07	20	32149963	CBFA2T2;CBFA2T2;CBFA2T2	Body;TSS1500;TSS1500
cg17311022	0.073006363	1.62E-07	3	119379792	POPDC2	TSS1500
cg01330096	0.106464697	1.65E-07	13	112713372			N_Shore
cg20249839	-0.074316686	1.68E-07	19	49658532	HRC;HRC	5'UTR;1stExon	N_Shelf
cg19322969	0.066581705	1.72E-07	1	226854847	ITPKB	Body
cg06830006	-0.080055871	1.79E-07	22	44258712	SULT4A1	TSS1500	S_Shore
cg16148593	-0.108085805	1.87E-07	8	22085417	PHYHIP;PHYHIP	Body;Body	N_Shelf
cg19900989	-0.144223347	1.91E-07	18	42321831	SETBP1;SETBP1	Body;Body	N_Shelf
cg02567879	-0.137834553	1.95E-07	1	11761416	C1orf187	5'UTR
cg23691090	-0.106173665	2.07E-07	22	46449981	C22orf26;C22orf26;LOC150381	1stExon;5'UTR;Body	Island
cg27182321	0.038484858	2.24E-07	16	88163807			Island
cg19698976	0.152232667	2.24E-07	12	114232905
cg14588828	0.112922306	2.28E-07	9	117108451	AKNA	Body
cg05695876	-0.191416996	2.31E-07	1	201665422	NAV1	Body
cg18352516	-0.123849517	2.33E-07	3	177315226
cg18790856	-0.09056874	2.38E-07	2	37751449
cg22116457	0.074847279	2.40E-07	3	52099014	C3orf74	Body
cg22475576	-0.102054444	2.42E-07	19	1252813	MIDN	Body	N_Shore
cg02722637	-0.09030083	2.45E-07	12	4922070	KCNA6;KCNA6	3'UTR;1stExon	S_Shelf
cg08458637	0.093145748	2.58E-07	1	231747906	TSNAX-DISC1;TSNAX-DISC1;TSNAX-DISC1;TSNAX-DISC1;TSNAX-DISC1;TSNAX-DISC1;TSNAX-DISC1;TSNAX-DISC1	Body;Body;Body;Body;Body;Body;Body;Body
cg13356709	0.095040734	2.86E-07	5	35338762
cg19686637	0.109230674	2.89E-07	15	85427743	SLC28A1;SLC28A1	TSS200;TSS200
cg05709578	0.118380479	2.91E-07	8	77591132	LOC100192378	Body	S_Shore
cg04106785	-0.123866513	2.99E-07	17	30813145	CDK5R1	TSS1500	N_Shore
cg21898299	0.068533077	3.05E-07	15	68924220	CORO2B	Body
cg18795383	0.071448369	3.08E-07	19	1822386	REXO1	Body	Island
cg27060381	-0.062606904	3.08E-07	22	30723363	TBC1D10A	TSS1500	S_Shore
cg01369207	0.06047279	3.16E-07	2	45484726
cg20056949	-0.176814761	3.20E-07	4	139609965
cg26852894	0.108014558	3.28E-07	4	11157341
cg21198455	0.091652115	3.30E-07	9	131679993	LRRC8A;LRRC8A;LRRC8A	3'UTR;3'UTR;3'UTR
cg01692639	0.073159157	3.32E-07	6	99273568			S_Shore
cg23527366	-0.144201395	3.35E-07	3	52010415	ABHD14A	Body	S_Shore
cg04773333	0.105844361	3.39E-07	16	54542167
cg19061798	-0.123472879	3.39E-07	11	116115813
cg00073794	-0.122202753	3.51E-07	2	30041338	ALK	Body
cg00509207	0.102561246	3.55E-07	12	31078979	TSPAN11	TSS1500	N_Shore
cg24363393	-0.140887055	3.75E-07	10	131215469
cg13705830	0.094059201	3.77E-07	9	89518557
cg16452866	-0.156422688	3.77E-07	14	99655676	BCL11B;BCL11B	Body;Body
cg13745489	0.102477164	3.79E-07	3	45695038	LIMD1	Body
cg09201719	0.086454646	3.87E-07	10	104596890	CYP17A1	1stExon
cg11253042	-0.057815564	4.09E-07	10	2056586
cg17919152	0.112367066	4.21E-07	13	112858755
cg06452184	-0.08852231	4.25E-07	4	62924397	LPHN3	Body
cg27652681	-0.095987601	4.30E-07	10	134860860			N_Shore
cg19904352	-0.087239642	4.32E-07	11	102139781			S_Shore
cg18071202	0.14512713	4.34E-07	12	1609470	LOC100292680	TSS200
cg22854078	0.030592661	4.40E-07	1	203242492			N_Shore
cg01022200	0.089852917	4.51E-07	1	180881086	KIAA1614	TSS1500	N_Shore
cg13758913	-0.071553254	4.59E-07	18	24283684	LOC728606	TSS200
cg25314600	-0.120464163	4.60E-07	1	2191354	SKI	Body
cg03795776	0.07964029	4.66E-07	6	90687632	BACH2;BACH2	Body;Body
cg07557173	0.086649954	4.71E-07	3	58103186	FLNB;FLNB;FLNB;FLNB	Body;Body;Body;Body
cg24326021	-0.062336341	4.72E-07	19	56188459	EPN1;EPN1;EPN1;EPN1	1stExon;5'UTR;5'UTR;5'UTR	S_Shore
cg00019654	-0.093322751	4.82E-07	14	82148289
cg00672333	0.108456718	4.85E-07	17	36728456	SRCIN1	Body	N_Shore
cg09545579	-0.165591949	4.91E-07	17	79377548	BAHCC1	Body	Island
cg07654202	0.081312757	4.96E-07	8	28924133
cg04241844	-0.093690549	5.04E-07	1	20878380	FAM43B	TSS1500	N_Shore
cg22723675	0.109061993	5.05E-07	13	95358092			N_Shore
cg27114782	0.113836324	5.07E-07	6	109274496	ARMC2	Body
cg05399718	0.091022494	5.12E-07	12	123555535	PITPNM2	5'UTR
cg00163510	-0.144213589	5.29E-07	1	214722952	PTPN14	5'UTR	N_Shore
cg21236655	0.091024544	5.31E-07	9	117861043	TNC	5'UTR
cg22077197	-0.113713466	5.33E-07	2	240143833	HDAC4	Body
cg10945274	0.059952744	5.34E-07	13	100611036			N_Shore
cg27505504	0.10327954	5.39E-07	15	32964155	SCG5;SCG5	Body;Body
cg16758037	0.089767328	5.50E-07	16	19980811
cg14111334	-0.128018473	5.64E-07	11	69867046
cg00508855	0.115016201	5.91E-07	5	179287084	C5orf45;C5orf45	TSS1500;TSS1500	S_Shore
cg11644052	-0.187245422	5.91E-07	2	69665132	NFU1;NFU1;NFU1;NFU1	TSS1500;TSS1500;TSS1500;TSS1500	S_Shore
cg16184737	0.141078131	5.97E-07	7	2679971	TTYH3	Body
cg12612465	0.098411406	6.05E-07	6	37533112
cg23983726	0.111144772	6.06E-07	1	65642217	AK3L1;AK3L1;AK3L1	Body;Body;Body
cg22017733	-0.146628284	6.07E-07	5	162936453	MAT2B;MAT2B	Body;Body	S_Shelf
cg10803722	-0.106581524	6.09E-07	21	46713166	LOC642852	Body	N_Shore
cg26002218	-0.126512647	6.13E-07	14	103986227	CKB	Body	N_Shore
cg05387189	0.054422211	6.28E-07	8	31498345	NRG1	Body	Island
cg09757109	0.079126834	6.37E-07	11	111848638	DIXDC1;DIXDC1	Body;Body	S_Shore
cg20714551	0.076174164	6.38E-07	19	3370244	NFIC;NFIC	Body;Body	S_Shore
cg21274136	-0.090326122	6.44E-07	15	69366047	MIR548H4	Body	N_Shore
cg08298091	0.114376757	6.51E-07	11	10645996	MRVI1;MRVI1;MRVI1;MRVI1	Body;Body;Body;Body
cg21814238	0.112258802	6.59E-07	11	72343473	PDE2A;PDE2A;PDE2A;PDE2A	Body;Body;Body;Body
cg08434547	0.026877826	6.60E-07	17	40272901	KAT2A	Body	N_Shore
cg20009332	-0.079769829	6.61E-07	8	10489118	RP1L1	5'UTR
cg03807883	0.074105263	6.72E-07	11	36535685			S_Shelf
cg16349160	-0.071019488	6.83E-07	1	182643312	RGS8;RGS8	TSS1500;TSS1500
cg19883748	-0.101273295	6.95E-07	14	71905595
cg20109054	-0.081542182	7.06E-07	6	31804109	C6orf48;C6orf48;SNORD52	5'UTR;5'UTR;TSS1500	S_Shore
cg20052079	-0.105161245	7.08E-07	6	15504923	JARID2	Body
cg13793214	-0.074263346	7.11E-07	9	95379929	IPPK	Body
cg08095700	-0.067198647	7.15E-07	3	184972153	EHHADH;EHHADH	TSS1500;TSS1500	S_Shore
cg24350771	-0.09227756	7.19E-07	7	18329602
cg15145965	-0.059526919	7.28E-07	22	50218605	BRD1	TSS200	N_Shore
cg16059991	-0.11276756	7.42E-07	15	99975470
cg14515812	0.066849979	7.53E-07	1	21978863	RAP1GAP;RAP1GAP;RAP1GAP	5'UTR;TSS1500;5'UTR	S_Shore
cg16311946	-0.129972633	7.55E-07	10	134549757	INPP5A	Body	Island
cg12478720	-0.155848605	7.64E-07	5	117786381
cg04278110	0.089746586	7.79E-07	2	198063759	ANKRD44	TSS1500
cg13099226	0.099890056	7.87E-07	1	181775743
cg25821783	-0.097986591	7.89E-07	17	63746944	CCDC46;CCDC46	Body;Body
cg04902474	-0.09798125	7.94E-07	1	33233473	KIAA1522	Body	N_Shelf
cg22954687	0.103067758	7.94E-07	2	216947743	TMEM169;TMEM169;TMEM169;PECR;TMEM169	5'UTR;5'UTR;5'UTR;TSS1500;5'UTR	S_Shore
cg21145416	-0.096132676	8.01E-07	4	55795664
cg23051299	-0.095671112	8.01E-07	2	75938289	C2orf3	TSS200	S_Shore
cg17882426	-0.069708695	8.19E-07	19	47217318	PRKD2;PRKD2;PRKD2;PRKD2;PRKD2	Body;5'UTR;Body;Body;1stExon	Island
cg16512144	-0.091921533	8.23E-07	3	170458976
cg01109289	0.090817703	8.24E-07	2	100206998	AFF3;AFF3	Body;Body	N_Shelf
cg10030512	-0.180688001	8.30E-07	7	2656424
cg13432241	-0.136946878	8.34E-07	4	154389285	KIAA0922;KIAA0922	Body;Body	S_Shore
cg09595020	-0.133258998	8.36E-07	7	2654120	IQCE;IQCE	3'UTR;3'UTR
cg23554286	-0.11078003	8.92E-07	2	137951070	THSD7B	Body
cg14893576	-0.122636271	8.96E-07	2	23604202			N_Shelf
cg19007570	-0.099746533	8.97E-07	2	440188
cg27448161	-0.085483454	9.02E-07	12	53472792	SPRYD3	Body	N_Shore
cg26394940	-0.106895865	9.22E-07	22	46449461	C22orf26;LOC150381	Body;TSS1500	N_Shore
cg09326087	0.078662608	9.27E-07	1	227160866	CABC1	Body	N_Shelf
cg03919657	-0.078706926	9.50E-07	17	48502312	ACSF2	TSS1500	N_Shore
cg22651079	-0.124950926	9.56E-07	8	91796396
cg00519069	0.097119265	9.76E-07	19	14491737	CD97;CD97;CD97	TSS1500;TSS1500;TSS1500
cg06718369	0.136542989	9.83E-07	4	153028110
cg16325482	-0.089987617	9.98E-07	17	76989499	CANT1;CANT1;CANT1	3'UTR;3'UTR;3'UTR	N_Shore
cg11680605	0.094139099	1.02E-06	15	74501317	STRA6;STRA6;STRA6;STRA6;STRA6;STRA6	1stExon;5'UTR;5'UTR;1stExon;1stExon;5'UTR
cg08715595	0.079191268	1.03E-06	1	45009266	RNF220	Body
cg11545230	-0.084653405	1.03E-06	6	5313645	FARS2	5'UTR
cg00755950	-0.104648799	1.04E-06	2	69910490
cg02915939	0.043373242	1.04E-06	6	30711022	IER3;FLOT1	3'UTR;TSS1500	Island
cg20359042	0.108316383	1.07E-06	13	99135583	STK24;STK24	Body;Body
cg03953704	-0.083363497	1.07E-06	16	7893636
cg18167466	-0.140742196	1.07E-06	1	6390473	ACOT7;ACOT7;ACOT7;ACOT7	Body;Body;Body;Body
cg01232726	-0.135347896	1.09E-06	11	113576693	TMPRSS5	Body
cg12790758	-0.10005847	1.12E-06	15	37369914	MEIS2;MEIS2;MEIS2;MEIS2;MEIS2;MEIS2;MEIS2	Body;Body;Body;Body;Body;Body;Body
cg09323728	0.052729787	1.12E-06	8	95962352	TP53INP1;TP53INP1	TSS1500;TSS1500	Island
cg11643099	0.083632019	1.12E-06	1	26485229	GRRP1	TSS1500	N_Shelf
cg04848137	0.103618303	1.12E-06	8	38483364
cg14318679	0.124390644	1.13E-06	17	700464
cg05746523	0.113646382	1.14E-06	6	108437684			N_Shore
cg09782889	-0.092396181	1.15E-06	6	31798731			S_Shore
cg13397365	0.022955524	1.16E-06	6	42981894	MEA1;KLHDC3	TSS1500;TSS200	Island
cg19708554	-0.14865251	1.17E-06	1	166136816	FAM78B	TSS1500	S_Shore
cg24371534	0.083709214	1.17E-06	1	3384929	ARHGEF16	Body
cg18535415	-0.0810852	1.18E-06	1	200983238	KIF21B	Body
cg18786171	-0.106013954	1.18E-06	10	75935758	ADK;ADK	Body;TSS1500	N_Shore
cg24677321	-0.079386721	1.18E-06	3	25116377
cg13801193	0.089519779	1.20E-06	17	78420093			S_Shelf
cg00571033	0.059360385	1.20E-06	8	9760957	MIR124-1;LOC157627	Body;TSS200	Island
cg04011247	0.064115978	1.20E-06	12	25102274	BCAT1;BCAT1	1stExon;5'UTR	S_Shore
cg22254606	0.093569906	1.20E-06	6	119479475
cg00830492	0.096862616	1.20E-06	7	47432311	TNS3	Body
cg04560503	0.096021344	1.21E-06	7	98590960	TRRAP	Body
cg27064337	-0.089816838	1.21E-06	8	18925266
cg24575275	-0.056021808	1.21E-06	7	1094737	C7orf50;C7orf50;C7orf50	Body;Body;Body	N_Shelf
cg12205433	-0.111468219	1.22E-06	7	115863026	TES;TES	Body;TSS200
cg01185921	-0.104821445	1.25E-06	10	116444463	ABLIM1;ABLIM1	TSS200;TSS200
cg04521765	0.067461165	1.26E-06	10	100028929	LOXL4	TSS1500	S_Shore
cg21435375	-0.088747204	1.26E-06	2	172878103	MAP1D	Body
cg27004195	-0.093428581	1.27E-06	2	79866085	CTNNA2;CTNNA2	5'UTR;5'UTR
cg02286270	0.141246871	1.28E-06	13	26584279	ATP8A2	Body	N_Shelf
cg16057915	-0.133729485	1.28E-06	1	10690564	PEX14	3'UTR
cg02218776	0.076732555	1.29E-06	2	100814213
cg25031777	0.049133837	1.31E-06	1	164528501	PBX1	TSS1500
cg01101459	-0.11543364	1.33E-06	1	234871477
cg17202724	0.066461265	1.35E-06	17	61916730	SMARCD2;SMARCD2	Body;Body	N_Shelf
cg03689324	0.062911596	1.35E-06	15	74426925	ISLR2;ISLR2;ISLR2;ISLR2	Body;Body;Body;Body	Island
cg20849286	0.095885489	1.36E-06	3	45166560	CDCP1;CDCP1	Body;Body
cg27567561	-0.078240251	1.39E-06	12	107974733	BTBD11;BTBD11	Body;1stExon	N_Shore
cg23004985	0.090843468	1.39E-06	15	85681173	PDE8A;PDE8A	3'UTR;3'UTR
cg03572680	0.095900056	1.39E-06	11	124768554	ROBO4	TSS1500
cg03505797	-0.097641776	1.40E-06	11	63579540	C11orf84	TSS1500	N_Shore
cg01944288	0.094242749	1.41E-06	9	135036217	NTNG2	TSS1500	N_Shore
cg09238801	-0.057756076	1.43E-06	14	74179101	PNMA1;PNMA1	1stExon;3'UTR	N_Shore
cg07909128	0.067850458	1.45E-06	1	152957379	SPRR1A	5'UTR
cg27043548	-0.080052226	1.46E-06	14	99567309
cg07507686	0.055821571	1.46E-06	6	99273124			S_Shore
cg05890898	-0.081513039	1.46E-06	20	37076913	SNORA60;SNHG11	TSS1500;Body	S_Shore
cg00216138	0.082824047	1.47E-06	15	37171175	LOC145845	Body	N_Shore
cg12700283	-0.093550463	1.48E-06	17	76037035	TNRC6C;TNRC6C	5'UTR;5'UTR	N_Shore
cg14864103	-0.075400376	1.49E-06	13	113622738	MCF2L	TSS200	Island
cg26269511	-0.071920978	1.49E-06	18	37419201			N_Shelf
cg09656389	0.043423677	1.52E-06	11	31839790	PAX6	TSS1500	Island
cg22494725	-0.138965893	1.53E-06	22	38709636	CSNK1E;CSNK1E	Body;Body	N_Shelf
cg20439347	-0.143311919	1.54E-06	11	126763487	KIRREL3;KIRREL3	Body;Body
cg08687386	0.052767565	1.55E-06	6	30711206	IER3;FLOT1	3'UTR;TSS1500	Island
cg00791430	-0.096773825	1.56E-06	14	104979474
cg20442599	0.038569742	1.56E-06	6	108479500			Island
cg00958334	0.037908277	1.56E-06	13	100608705			Island
cg22030962	-0.095859176	1.57E-06	5	136984054	MIR874;KLHL3	TSS1500;Body
cg01965950	0.063357894	1.58E-06	2	132247789	FAM128A	Body	N_Shore
cg25718383	-0.07704475	1.59E-06	7	130020096	CPA1	TSS200	N_Shore
cg01178680	0.103335505	1.60E-06	15	74425552	ISLR2;ISLR2;ISLR2;ISLR2	Body;Body;Body;Body	Island
cg10773601	-0.064634468	1.62E-06	19	51226046	CLEC11A	TSS1500	N_Shore
cg11245681	-0.102157874	1.64E-06	5	176166754			N_Shelf
cg24584721	0.082477974	1.65E-06	1	33857588
cg10140126	0.091904133	1.65E-06	2	100689798	AFF3;AFF3	Body;Body
cg06925882	-0.109679594	1.66E-06	16	85157885			Island
cg13271643	-0.12940419	1.67E-06	13	21036583	CRYL1	Body
cg07266046	-0.120047007	1.67E-06	2	202804175
cg23230929	0.038933311	1.68E-06	2	87883547
cg02813265	-0.089870634	1.69E-06	10	3809095
cg04780563	0.111183048	1.70E-06	10	35748463	CCNY;CCNY	Body;5'UTR
cg09006749	0.037211516	1.71E-06	13	44453208	CCDC122;C13orf31;C13orf31	5'UTR;TSS1500;TSS1500	Island
cg15518883	-0.073492096	1.72E-06	9	35650561	SIT1	Body	S_Shelf
cg04831795	0.119020309	1.73E-06	7	80471317	SEMA3C	Body
cg14434870	0.098063424	1.73E-06	6	99279054			N_Shore
cg10778915	0.086138878	1.73E-06	4	100576610			S_Shore
cg02407342	0.042813709	1.74E-06	17	42988784	GFAP;GFAP	Body;Body	Island
cg16646003	-0.107943696	1.74E-06	5	6721777	POLS	5'UTR
cg26862286	-0.06982187	1.74E-06	2	232330307	NCL	TSS1500	S_Shore
cg07700233	0.09658152	1.75E-06	4	39171231			N_Shore
cg20402653	-0.10497742	1.76E-06	10	131671616	EBF3	Body
cg22360016	0.064777257	1.76E-06	2	105276153			S_Shore
cg08201451	0.121403162	1.77E-06	16	70760142	VAC14	Body
cg02614525	-0.064824337	1.78E-06	16	75298977	BCAR1;BCAR1;BCAR1;BCAR1;BCAR1	Body;5'UTR;Body;5'UTR;Body	Island
cg24864203	-0.137222586	1.78E-06	5	61612144	KIF2A;KIF2A	Body;Body
cg04358131	-0.086044237	1.78E-06	7	1572252	MAFK	5'UTR	S_Shore
cg22996009	0.086076201	1.79E-06	2	211457684	CPS1;CPS1;CPS1	Body;Body;TSS1500
cg18704979	0.081397187	1.79E-06	3	47054668	LOC100129354	Body	S_Shelf
cg11811510	-0.058488586	1.80E-06	19	43032683	CEACAM1;CEACAM1	TSS200;TSS200
cg12534390	-0.092941283	1.81E-06	19	12880420	HOOK2;HOOK2	Body;Body	N_Shore
cg14228592	-0.079696008	1.82E-06	8	145639181	SLC39A4;SLC39A4	Body;Body	Island
cg05399607	0.108466244	1.83E-06	7	34874533	AAA1;NPSR1;NPSR1	TSS1500;Body;Body
cg20163085	0.110464131	1.84E-06	1	10510396	CORT;APITD1	Body;Body
cg15590387	0.058919295	1.84E-06	17	49009145			Island
cg06692785	0.089550143	1.84E-06	1	180882681	KIAA1614	Body	S_Shore
cg05347108	-0.111710156	1.85E-06	16	72460114
cg20225915	-0.074448141	1.85E-06	11	805726	LRDD;LRDD;LRDD	TSS1500;TSS1500;TSS1500	S_Shore
cg13098318	-0.110390031	1.87E-06	6	34663277	C6orf106;C6orf106	Body;Body	N_Shore
cg27608981	0.089868454	1.88E-06	7	101544969	CUX1;CUX1;CUX1	Body;Body;Body
cg18305128	-0.098161592	1.88E-06	5	3286296
cg05603784	-0.079383603	1.88E-06	16	88499083	ZNF469	Body	S_Shore
cg17967071	-0.083064395	1.89E-06	1	3619574	TP73;TP73;TP73;TP73	Body;Body;Body;Body	N_Shelf
cg15332159	0.103815321	1.91E-06	6	158454775	SYNJ2	Body
cg25634032	0.067135875	1.92E-06	11	67135897	LOC100130987;CLCF1;CLCF1	Body;Body;5'UTR	N_Shelf
cg02259934	0.060230524	1.93E-06	19	4566484			Island
cg23030159	-0.100496032	1.93E-06	7	1358467
cg14864167	-0.097202032	1.93E-06	8	66751182	PDE7A	Body	N_Shelf
cg03195643	-0.086032226	1.98E-06	3	13938504			S_Shore
cg07460524	-0.072625844	1.98E-06	14	101319526	MEG3;MEG3;MEG3	Body;Body;Body
cg18724037	-0.069538249	1.99E-06	15	27127627	GABRA5;GABRA5	Body;Body	N_Shore
cg08415973	0.098296441	2.00E-06	6	40346114	TDRG1	TSS200
cg18558767	-0.12395388	2.00E-06	3	71592056	FOXP1;MIR1284;FOXP1	5'UTR;TSS1500;5'UTR
cg27255672	-0.120845388	2.01E-06	11	113049176	NCAM1;NCAM1;NCAM1	Body;Body;Body
cg06217769	0.092500517	2.02E-06	17	2126306	SMG6;SMG6	Body;Body
cg03575666	0.11719895	2.02E-06	8	41168186	SFRP1	TSS1500	S_Shore
cg07787614	-0.126109017	2.03E-06	17	76037364	TNRC6C;TNRC6C	5'UTR;5'UTR	S_Shore
cg09490124	-0.13527281	2.03E-06	7	105128488	PUS7	Body
cg16074109	0.079337634	2.03E-06	12	124799011	FAM101A	Body	Island
cg22497969	-0.119962325	2.05E-06	1	3143018	PRDM16;PRDM16	Body;Body
cg22459236	0.097238447	2.06E-06	12	59302924	LRIG3;LRIG3	Body;Body
cg21787323	-0.092128426	2.08E-06	11	85338252	TMEM126B;DLG2	TSS1500;5'UTR	N_Shore
cg20674490	-0.097314671	2.14E-06	1	25240932	RUNX3;RUNX3	Body;Body
cg12084792	0.084511955	2.19E-06	6	147376389
cg25941285	-0.126727791	2.19E-06	15	61051906	RORA	Body
cg24095374	0.109101688	2.21E-06	5	176799366	RGS14	3'UTR
cg26232359	0.097861115	2.23E-06	14	54004893
cg25391117	-0.090535483	2.23E-06	5	34043284	C1QTNF3;C1QTNF3;C1QTNF3;C1QTNF3	1stExon;5'UTR;5'UTR;1stExon
cg10691109	-0.095124345	2.24E-06	7	106758983	PRKAR2B	Body
cg19038027	-0.070094129	2.24E-06	10	134306852			S_Shelf
cg03555157	-0.059775736	2.24E-06	2	128439171	LIMS2;LIMS2	1stExon;5'UTR
cg10843707	0.093033786	2.27E-06	14	52510701	NID2	Body
cg04072135	-0.107603351	2.28E-06	5	2141540
cg27408683	-0.113228448	2.31E-06	9	138903920	NACC2	Body	Island
cg23448390	0.091025164	2.31E-06	7	34889338	NPSR1;NPSR1	3'UTR;Body
cg00240880	0.079596789	2.32E-06	20	43343233	WISP2	TSS1500
cg20257553	0.042786863	2.33E-06	2	160919462	PLA2R1;PLA2R1	TSS1500;TSS1500	S_Shore
cg02625590	-0.128479918	2.33E-06	19	41880276	TMEM91	5'UTR	N_Shelf
cg17998964	-0.087667321	2.35E-06	11	63655903	MARK2;MARK2;MARK2;MARK2;MARK2	Body;TSS200;Body;Body;Body
cg14707948	-0.080701269	2.36E-06	8	141468900	TRAPPC9;TRAPPC9	TSS1500;TSS1500	S_Shore
cg21104040	-0.094556801	2.37E-06	13	112856976
cg15872458	0.062371643	2.39E-06	12	54784747	ZNF385A;ZNF385A	Body;Body	N_Shore
cg18722086	0.061100104	2.39E-06	3	113380072	KIAA2018	Body
cg22211564	-0.091526562	2.39E-06	3	54988324	CACNA2D3	Body
cg19788250	0.086573753	2.39E-06	21	27540220	APP;APP;APP;APP;APP	Body;Body;Body;Body;Body	N_Shore
cg20274462	0.099813737	2.40E-06	8	95980625
cg13469457	0.086518486	2.40E-06	9	110501986
cg07062388	0.064248137	2.41E-06	6	70507787	LMBRD1	TSS1500	S_Shore
cg00577847	-0.100767093	2.43E-06	1	203490804
cg00159243	-0.055959596	2.45E-06	12	109023799	SELPLG	5'UTR
cg12662931	-0.108824415	2.46E-06	2	183944048	DUSP19;DUSP19	Body;Body
cg13088568	0.081153687	2.46E-06	2	219921776	IHH	Body	N_Shore
cg23525708	-0.135095384	2.46E-06	14	70152683	KIAA0247	Body
cg03465652	0.046659832	2.48E-06	2	121625735	GLI2	Body	S_Shore
cg06942649	-0.070381224	2.48E-06	8	436813
cg26649096	-0.069451339	2.50E-06	2	12454131
cg12616434	-0.084512794	2.51E-06	2	59146751
cg09896686	-0.093541212	2.51E-06	5	11504385	CTNND2	Body
cg16230626	-0.111282546	2.51E-06	5	124298608
cg24239999	-0.088797825	2.51E-06	17	1316657
cg13166642	-0.093688217	2.54E-06	10	134645995
cg14978637	0.052581822	2.56E-06	1	41950817	EDN2	TSS1500
cg23184252	-0.143052179	2.56E-06	12	125139714
cg09465288	-0.116067966	2.57E-06	15	31370762	TRPM1	5'UTR
cg05316627	-0.122046207	2.58E-06	6	87861261			N_Shore
cg12251895	0.135214555	2.59E-06	2	207980866	KLF7	Body
cg09424398	0.092410952	2.60E-06	16	80934340
cg14294910	0.054459069	2.60E-06	18	77616832
cg14252164	0.041032491	2.61E-06	6	44019598
cg13880193	0.076798986	2.62E-06	2	120209611	SCTR	Body
cg04233537	0.071460258	2.63E-06	16	77307863
cg00864666	0.113655551	2.67E-06	2	173850250	RAPGEF4;RAPGEF4	Body;Body
cg12524428	-0.125867043	2.67E-06	5	146268595	PPP2R2B;PPP2R2B;PPP2R2B;PPP2R2B	5'UTR;Body;5'UTR;Body
cg07946277	0.067981686	2.67E-06	17	76732854	CYTH1;CYTH1	Body;Body
cg08006625	0.074939553	2.68E-06	16	51147491			Island
cg11886405	0.064609046	2.69E-06	11	133699751			N_Shelf
cg20731257	0.095638019	2.69E-06	2	87883497
cg05731122	-0.141994304	2.75E-06	12	48100286	RPAP3;RPAP3;RPAP3	TSS1500;TSS1500;TSS1500	S_Shore
cg04012931	0.085358504	2.76E-06	6	30711164	IER3;FLOT1	3'UTR;TSS1500	Island
cg24207009	-0.12286608	2.76E-06	17	76037562	TNRC6C;TNRC6C	5'UTR;5'UTR	S_Shore
cg10201167	0.078513879	2.78E-06	6	99273607			S_Shore
cg05006813	0.07195329	2.84E-06	5	120069936
cg18089047	0.069552023	2.84E-06	22	38798414			S_Shelf
cg26381514	-0.08262471	2.85E-06	12	26963489	ITPR2	Body
cg26086358	0.080201049	2.86E-06	3	126762822
cg01368900	-0.123210446	2.87E-06	3	13113959	IQSEC1	Body	N_Shore
cg07991704	-0.125939305	2.87E-06	4	72096973	SLC4A4;SLC4A4	5'UTR;5'UTR
cg27131176	-0.049432521	2.89E-06	22	46450114	C22orf26;LOC150381	TSS200;Body	Island
cg24960565	-0.040035076	2.90E-06	3	116764597
cg10964388	-0.083593344	2.96E-06	12	96069024	NTN4	Body
cg27509213	-0.106747796	2.97E-06	4	3499546			N_Shelf
cg19909713	0.086960723	2.98E-06	20	36033306	SRC;SRC	3'UTR;3'UTR	N_Shore
cg06585907	0.068975262	2.98E-06	16	11001839	CIITA	Body	Island
cg17512133	0.051151128	3.00E-06	4	77973813	CCNI	Body
cg18919017	-0.103624836	3.02E-06	5	146796877	DPYSL3	Body
cg18827756	0.100094297	3.03E-06	15	42130735	JMJD7-PLA2G4B;JMJD7-PLA2G4B;PLA2G4B	Body;Body;TSS1500
cg25783869	-0.141048327	3.03E-06	2	105318316
cg25753990	-0.06447328	3.03E-06	18	12429989	SLMO1;SLMO1	3'UTR;3'UTR	N_Shore
cg04913246	-0.12025385	3.04E-06	14	99658630	BCL11B;BCL11B	Body;Body
cg07249785	-0.123203389	3.05E-06	10	134885740			S_Shore
cg20137991	0.132675653	3.06E-06	4	79971432
cg04341454	-0.066154377	3.07E-06	2	234255578	SAG	3'UTR
cg05090966	-0.077970917	3.08E-06	7	157278058			S_Shore
cg17860198	-0.065556815	3.08E-06	3	5138170			S_Shore
cg16024886	-0.112484627	3.09E-06	14	102693874			N_Shore
cg16422884	0.092764355	3.10E-06	5	152352468
cg12067421	0.103022442	3.10E-06	1	203246482			S_Shelf
cg26846424	0.080019529	3.10E-06	1	3310103	PRDM16;PRDM16	Body;Body	Island
cg18141622	-0.128705942	3.11E-06	2	238525524
cg11034122	0.100383739	3.12E-06	3	124879970	SLC12A8	Body
cg19042435	0.068108305	3.12E-06	6	2971087	SERPINB6	5'UTR	Island
cg02333187	-0.069610666	3.14E-06	6	35468847	TULP1	Body	S_Shelf
cg05373256	-0.090767181	3.14E-06	11	61522178	C11orf9;DKFZP434K028;C11orf9	Body;Body;TSS1500	S_Shelf
cg15056348	-0.043929002	3.14E-06	10	134350107	INPP5A	TSS1500	N_Shore
cg05599155	0.148452506	3.15E-06	16	29188654
cg08248319	0.064251708	3.16E-06	16	47766189
cg13178361	-0.13339163	3.17E-06	1	162532502	UAP1	5'UTR	S_Shore
cg01989908	0.091777853	3.18E-06	19	13120555	NFIX	Body	N_Shore
cg10622644	-0.108390787	3.19E-06	1	12538455	VPS13D;VPS13D	Body;Body
cg17725124	0.091720569	3.19E-06	6	33947308			S_Shelf
cg10327067	-0.116523849	3.19E-06	8	37549202			N_Shelf
cg04304872	-0.104411871	3.20E-06	2	208273528
cg14677615	0.098192184	3.21E-06	17	27315628	SEZ6;SEZ6	Body;Body	S_Shelf
cg19811253	0.065631526	3.22E-06	1	160332981
cg21834204	-0.095921627	3.22E-06	12	107381471	MTERFD3;MTERFD3	TSS1500;TSS1500	S_Shore
cg25892587	-0.082780228	3.22E-06	10	3666169
cg00628919	-0.057616958	3.23E-06	16	87702703	JPH3	Body	Island
cg07790176	-0.105365308	3.23E-06	13	92601293	GPC5	Body
cg08888553	-0.076234058	3.24E-06	16	1480453	C16orf91	TSS1500	N_Shore
cg20235075	0.127334341	3.24E-06	3	27761503	EOMES	Body	N_Shore
cg23627022	0.064352545	3.25E-06	2	224891267	SERPINE2;SERPINE2;SERPINE2;SERPINE2	5'UTR;Body;5'UTR;5'UTR
cg00495909	0.086332215	3.25E-06	2	47745038			N_Shelf
cg22846807	0.068327703	3.26E-06	17	42925300	HIGD1B;HIGD1B	5'UTR;1stExon
cg13901675	-0.082205341	3.27E-06	9	109460023
cg03631656	0.055778862	3.29E-06	8	6420770	ANGPT2;ANGPT2;ANGPT2;ANGPT2;ANGPT2;ANGPT2;MCPH1	5'UTR;1stExon;5'UTR;1stExon;5'UTR;1stExon;Body	N_Shelf
cg08619528	-0.043290299	3.31E-06	6	126385363
cg17696468	-0.097039511	3.31E-06	11	31742528	ELP4	Body
cg16627358	-0.066655582	3.32E-06	16	88540175	ZFPM1	Body	Island
cg05940240	-0.123163946	3.34E-06	22	41762302	TEF	TSS1500
cg25352134	-0.127820686	3.35E-06	19	23942073	ZNF681	TSS1500	S_Shore
cg01916610	0.06829655	3.35E-06	15	75342802	PPCDC	3'UTR
cg13243168	0.058072	3.39E-06	17	61915833	SMARCD2;SMARCD2	Body;Body	N_Shelf
cg07109453	-0.166197123	3.39E-06	1	234669825
cg00160619	-0.103047	3.39E-06	3	160823318	B3GALNT1;B3GALNT1;B3GALNT1;B3GALNT1;B3GALNT1	TSS200;TSS200;TSS200;TSS200;TSS1500	S_Shore
cg01227246	-0.082005912	3.42E-06	2	8988574
cg09802076	-0.085904297	3.42E-06	12	85285441	SLC6A15;SLC6A15;SLC6A15	5'UTR;Body;Body
cg08486065	0.079977181	3.43E-06	19	3464875			Island
cg05187826	0.10034801	3.44E-06	10	61552626	CCDC6	3'UTR
cg19837174	0.099757773	3.44E-06	10	6389707
cg04347477	-0.141255331	3.47E-06	12	125002007	NCOR2;NCOR2	5'UTR;5'UTR	Island
cg19241878	0.079284695	3.48E-06	17	48846189	C17orf73	TSS1500
cg19832556	0.041818214	3.48E-06	17	39576227
cg01291375	0.122658466	3.48E-06	6	170753313			N_Shelf
cg14865585	-0.07400616	3.48E-06	21	45363474	AGPAT3;AGPAT3	5'UTR;5'UTR	Island
cg20718524	0.055439421	3.49E-06	10	849032			N_Shelf
cg24133488	-0.157426236	3.52E-06	2	105318274
cg00309133	-0.05232652	3.54E-06	15	69452320	MIR548H4;GLCE	Body;TSS1500	N_Shore
cg00139726	-0.09216142	3.55E-06	2	209029782	CRYGA	TSS1500
cg20283505	0.121378238	3.55E-06	1	175490611	TNR	5'UTR
cg16497661	-0.131708061	3.56E-06	14	103986332	CKB	Body	N_Shore
cg26982695	0.080948119	3.58E-06	9	34591618			Island
cg24297835	0.120864843	3.58E-06	8	133732174	TMEM71;TMEM71	Body;Body
cg22334684	0.12211294	3.58E-06	1	9666618	TMEM201	Body	N_Shelf
cg12754854	0.07634835	3.61E-06	9	131682859	PHYHD1;PHYHD1	TSS1500;TSS1500
cg24679423	0.055659207	3.64E-06	15	63795662	USP3	TSS1500	N_Shore
cg05245650	0.103914798	3.65E-06	2	37900205	CDC42EP3	TSS1500	S_Shore
cg20162240	-0.12033508	3.67E-06	10	129733373	PTPRE	5'UTR
cg18830898	0.105021286	3.67E-06	20	55503225			S_Shelf
cg24127593	0.061358035	3.67E-06	4	1648399	FAM53A	Body	S_Shelf
cg02481237	-0.143560942	3.67E-06	1	3070603	PRDM16;PRDM16	Body;Body	N_Shore
cg02324432	-0.130937705	3.68E-06	4	166130172	KLHL2;KLHL2;KLHL2	TSS1500;TSS1500;Body	S_Shore
cg01782059	0.110562143	3.68E-06	1	44715942	ERI3	Body
cg21629384	-0.058798945	3.70E-06	15	38243575	TMCO5A	3'UTR
cg03164969	-0.05753146	3.72E-06	11	1855884	SYT8	Body
cg20690714	0.103143683	3.72E-06	17	76446851	DNAH17	Body	Island
cg08677140	-0.098662994	3.74E-06	6	30582241	PPP1R10	5'UTR	N_Shelf
cg10143807	-0.086970621	3.74E-06	1	155050924	EFNA3	TSS1500	N_Shore
cg11423556	-0.105064362	3.75E-06	2	69728114	AAK1	Body
cg06792952	0.101818244	3.76E-06	10	50103551	WDFY4	Body
cg22431753	-0.076839454	3.78E-06	1	232415965
cg01681525	0.081832601	3.80E-06	17	79374741	BAHCC1	Body	Island
cg09875326	0.091799092	3.80E-06	16	85665049	KIAA0182;KIAA0182	5'UTR;Body	N_Shore
cg26880445	-0.123128249	3.80E-06	8	9952965	MSRA;MSRA;MSRA	Body;TSS200;Body
cg03876150	-0.147630593	3.81E-06	2	102369368	MAP4K4;MAP4K4;MAP4K4	Body;Body;Body
cg10459202	0.076824959	3.82E-06	4	3377595	RGS12;RGS12;RGS12	Body;Body;Body	S_Shore
cg04197239	-0.0569259	3.83E-06	17	77896725
cg25471644	-0.067100603	3.85E-06	1	245704602	KIF26B	Body
cg16176378	-0.108914696	3.86E-06	8	34843233
cg06883544	0.072366823	3.88E-06	14	77732283	NGB;MIR1260	3'UTR;TSS1500
cg01154445	0.131809054	3.88E-06	2	206548171	NRP2;NRP2;NRP2;NRP2;NRP2;NRP2	Body;Body;Body;Body;Body;Body	N_Shore
cg26084141	0.061411279	3.89E-06	3	122786895	PDIA5;PDIA5	Body;Body	S_Shore
cg24924577	-0.099655064	3.90E-06	15	90735148	SEMA4B	5'UTR
cg24728949	-0.106709917	3.95E-06	5	106820169	EFNA5	Body
cg10139634	-0.087635793	3.96E-06	6	107120429
cg19529273	0.0848206	3.96E-06	11	63274743	LGALS12;LGALS12;LGALS12;LGALS12;LGALS12	Body;Body;TSS1500;Body;TSS1500
cg12730087	-0.072580953	3.98E-06	1	232296713
cg01699577	-0.061929734	4.00E-06	20	61894118			N_Shelf
cg05920909	0.081203181	4.03E-06	1	197889693	LHX9;LHX9	Body;Body	N_Shore
cg27656459	-0.118184402	4.04E-06	12	116796562
cg05058846	0.071162919	4.04E-06	10	79270707	KCNMA1;KCNMA1;KCNMA1;KCNMA1	Body;Body;Body;Body
cg16096432	0.070982886	4.04E-06	1	54776890	SSBP3;SSBP3;SSBP3	Body;Body;Body
cg06033789	-0.110257248	4.05E-06	8	105899330
cg17563789	0.060482159	4.06E-06	4	53237401
cg03604774	-0.094980351	4.09E-06	1	27849102
cg04185041	-0.045273657	4.09E-06	16	67564545	FAM65A	5'UTR	S_Shore
cg19759107	-0.090344492	4.10E-06	13	112875371
cg02416781	-0.097963918	4.11E-06	5	82331856
cg09570614	0.038406503	4.14E-06	2	112124380
cg22885052	0.076420491	4.14E-06	3	47066821	SETD2	Body
cg07828833	0.083585545	4.16E-06	10	74069493
cg14625066	0.065620779	4.18E-06	9	131682737	PHYHD1;PHYHD1	TSS1500;TSS1500
cg10500503	0.098848888	4.18E-06	1	57011246	PPAP2B;PPAP2B	Body;Body
cg17098850	0.09086461	4.22E-06	15	22968689	CYFIP1;CYFIP1	Body;Body
cg07919840	-0.085429702	4.23E-06	7	1250182			N_Shore
cg07034255	0.067877739	4.25E-06	5	32297979	MTMR12	Body
cg07351675	-0.107969034	4.25E-06	7	1578263	MAFK	5'UTR	S_Shelf
cg04452203	0.090397745	4.26E-06	4	114332844
cg05429319	0.053076662	4.28E-06	11	131559158	NTM	Body	N_Shore
cg24349631	-0.125513508	4.37E-06	22	46449752	C22orf26;LOC150381	1stExon;Body	Island
cg16626063	0.09635745	4.38E-06	11	70584425	SHANK2	Body
cg08485649	-0.081866616	4.39E-06	10	134043654	STK32C	Body	S_Shore
cg26104196	-0.075763275	4.40E-06	1	159914191	IGSF9;IGSF9	5'UTR;5'UTR	N_Shore
cg24029994	-0.089586251	4.40E-06	11	1471410	BRSK2	Body	Island
cg11784887	0.153873998	4.40E-06	8	8729819	MFHAS1	Body
cg17152850	-0.074319348	4.42E-06	2	178627834	PDE11A;PDE11A;PDE11A;PDE11A	Body;Body;Body;Body
cg15847249	-0.050400889	4.45E-06	5	180238795			S_Shore
cg19238824	0.079193751	4.47E-06	7	135433790	FAM180A	TSS200
cg25778892	-0.136855807	4.53E-06	7	1250126			N_Shore
cg06259934	-0.096129225	4.54E-06	10	81034374	ZMIZ1	Body
cg26636379	-0.055132601	4.55E-06	11	128807903	TP53AIP1	5'UTR
cg02737738	-0.08704018	4.57E-06	7	70157145	AUTS2;AUTS2	Body;Body	N_Shore
cg06477056	0.032361559	4.58E-06	5	175110609	HRH2;HRH2	Body;1stExon
cg21066063	0.077962607	4.58E-06	5	171570130	STK10	Body
cg11441704	0.07172535	4.58E-06	21	45145759	PDXK	Body	N_Shelf
cg10836809	0.04069164	4.60E-06	9	4300203	GLIS3	TSS200	S_Shore
cg07638589	-0.163948708	4.60E-06	16	89100903
cg16023434	0.08688786	4.61E-06	1	11395635
cg08530041	-0.094524508	4.61E-06	5	168093430	SLIT3	3'UTR
cg07935886	0.093747705	4.62E-06	8	41168001	SFRP1	TSS1500	S_Shore
cg08961664	0.069389532	4.62E-06	16	72821141	ZFHX3;ZFHX3	Body;Body	Island
cg15783941	0.080996206	4.62E-06	19	13132221	NFIX	Body	N_Shelf
cg25324164	-0.103271993	4.63E-06	11	61598330	FADS2	Body	S_Shore
cg05181941	-0.116722831	4.64E-06	12	131171031			N_Shore
cg26582803	0.083941223	4.64E-06	20	32259626	NECAB3;NECAB3	Body;Body	N_Shelf
cg26619099	-0.09131568	4.66E-06	11	68973615
cg04080005	-0.100355348	4.68E-06	17	1057444	ABR;ABR	Body;5'UTR
cg00459068	-0.064759851	4.69E-06	10	133930778	JAKMIP3	Body	Island
cg19277926	-0.082392872	4.70E-06	18	74175020	ZNF516;ZNF516	1stExon;5'UTR
cg08952523	0.069638918	4.72E-06	5	135377662	TGFBI	Body
cg07016556	-0.113370693	4.73E-06	17	79393532	BAHCC1	Body	Island
cg01080924	-0.074383686	4.73E-06	22	46449550	C22orf26;LOC150381	Body;TSS200	N_Shore
cg00130707	-0.088431882	4.75E-06	16	20303127
cg01591152	-0.068506729	4.78E-06	11	119994800	TRIM29	Body
cg06864443	-0.085543079	4.78E-06	15	45929860	SQRDL	5'UTR	S_Shelf
cg06016427	-0.095850786	4.79E-06	4	71862187	DCK	Body	S_Shelf
cg01176748	-0.088289806	4.79E-06	14	23426575	HAUS4;HAUS4;HAUS4	TSS1500;TSS1500;TSS1500	S_Shore
cg03276408	0.063029128	4.80E-06	13	112712475			Island
cg01074584	0.141013018	4.80E-06	8	41168072	SFRP1	TSS1500	S_Shore
cg16456576	-0.048232063	4.87E-06	16	86409251			N_Shore
cg20497704	0.082689805	4.88E-06	18	43913147	RNF165	TSS1500	N_Shore
cg01824625	0.086051229	4.89E-06	3	89229763	EPHA3;EPHA3	Body;Body
cg02167837	0.121788114	4.90E-06	14	101535205			S_Shelf
cg08304103	0.073380207	4.93E-06	11	86662289	FZD4	Body	N_Shelf
cg07084709	-0.079710544	4.94E-06	15	57883511	GCOM1;GCOM1;GCOM1;GCOM1	TSS1500;TSS1500;TSS1500;TSS1500	N_Shore
cg10457247	0.023810708	4.95E-06	8	70983079	PRDM14	5'UTR	Island
cg18681014	-0.098809831	4.95E-06	14	105660876			N_Shore
cg00497078	0.071458894	4.98E-06	14	105045187	C14orf180	TSS1500	S_Shelf
cg23552820	-0.082716017	4.99E-06	17	64272071
cg14712657	0.061515918	5.01E-06	7	93888413
cg10929210	-0.143188932	5.01E-06	2	84743279	DNAH6	TSS1500	N_Shore
cg23931734	-0.120802915	5.02E-06	15	63673013	CA12;CA12	Body;Body	N_Shore
cg26385993	0.083257031	5.03E-06	17	80788710	TBCD;ZNF750	Body;Body	N_Shore
cg13224852	0.117674072	5.05E-06	2	65519735
cg16613233	0.12392798	5.06E-06	16	84604908	COTL1	Body
cg12450872	-0.087420109	5.07E-06	15	63386759
cg06573143	-0.122212643	5.07E-06	18	44564432	KATNAL2	5'UTR	S_Shelf
cg09092280	0.080145114	5.07E-06	8	62646214
cg00989904	0.053281406	5.10E-06	3	136340367	STAG1	Body
cg19665765	0.088421112	5.11E-06	6	155575489	TIAM2;TIAM2	Body;Body
cg24292538	-0.080150197	5.11E-06	19	57355294	MIMT1	Body	S_Shelf
cg04277821	0.08210402	5.12E-06	6	150572395
cg23274561	-0.053471102	5.13E-06	1	156084271	LMNA;LMNA;LMNA	TSS200;TSS200;TSS200	N_Shore
cg05922714	-0.074875993	5.13E-06	16	48537907
cg13488570	-0.088595596	5.14E-06	1	2222253	SKI	Body	Island
cg03756778	0.068553795	5.14E-06	15	92407388	SLCO3A1;SLCO3A1	Body;Body
cg07584637	-0.116133621	5.14E-06	17	78911577	RPTOR;RPTOR	Body;Body	N_Shelf
cg05027713	-0.108720929	5.15E-06	8	32637753
cg17489690	-0.131858218	5.16E-06	1	3136333	PRDM16;PRDM16	Body;Body
cg26873457	-0.130951482	5.18E-06	10	729204	DIP2C	Body
cg14655837	-0.062143901	5.20E-06	2	106357707			N_Shelf
cg13241751	-0.079427681	5.23E-06	17	49009658			S_Shore
cg06814194	-0.160517469	5.25E-06	1	3070337	PRDM16;PRDM16	Body;Body	N_Shore
cg18940274	-0.077164943	5.27E-06	7	148469757	CUL1	Body
cg19706515	0.093544334	5.27E-06	7	31376488			Island
cg05420057	0.058035969	5.30E-06	17	36721297	SRCIN1	Body	S_Shore
cg16481332	-0.134514029	5.31E-06	7	2654053	IQCE;IQCE	3'UTR;3'UTR
cg10581650	0.081725918	5.31E-06	10	100155032	MIR1287;PYROXD2	Body;Body
cg25206417	-0.097147797	5.32E-06	2	121549834
cg14200211	-0.127307656	5.32E-06	12	32313007	BICD1;BICD1	Body;Body
cg10713515	0.101191639	5.35E-06	10	22603999	COMMD3	TSS1500	N_Shore
cg14844341	0.071137879	5.36E-06	5	139089549			Island
cg03511031	-0.099950836	5.36E-06	7	157460477	PTPRN2;PTPRN2;PTPRN2	Body;Body;Body
cg00472277	-0.149701554	5.37E-06	11	2327755	TSPAN32	Body
cg16520965	0.08526305	5.39E-06	12	111801712	FAM109A	5'UTR	S_Shore
cg00327697	-0.083421354	5.39E-06	8	24076220
cg08105378	0.102854274	5.39E-06	19	19040175	HOMER3;HOMER3;HOMER3;HOMER3;HOMER3	Body;3'UTR;3'UTR;3'UTR;3'UTR	N_Shore
cg07785556	-0.068807874	5.45E-06	1	214358088			N_Shelf
cg07091346	0.140153993	5.45E-06	11	888685	CHID1;CHID1;CHID1;CHID1;CHID1	Body;Body;Body;Body;Body	Island
cg02166450	0.076988423	5.46E-06	13	112712795			S_Shore
cg11824826	-0.093558675	5.50E-06	8	9953022	MSRA;MSRA;MSRA	Body;TSS200;Body
cg15214284	0.062694178	5.51E-06	4	141173835			Island
cg23659289	0.026887883	5.55E-06	17	43472725	ARHGAP27;ARHGAP27	3'UTR;3'UTR	Island
cg08827060	-0.106729563	5.57E-06	8	102121621
cg15611809	0.08109756	5.61E-06	5	67483833
cg20402658	-0.06576415	5.64E-06	8	102702514	NCALD;NCALD;NCALD;NCALD;NCALD;NCALD;NCALD;NCALD	Body;Body;Body;Body;Body;Body;Body;Body
cg20583432	-0.111980161	5.64E-06	6	12045381	HIVEP1	Body
cg12086464	-0.084110295	5.65E-06	4	2814064	SH3BP2;SH3BP2;SH3BP2	1stExon;5'UTR;5'UTR
cg19234736	-0.07156342	5.65E-06	3	51996834	PCBP4;PCBP4;PCBP4;PCBP4	1stExon;5'UTR;5'UTR;TSS1500
cg13183780	-0.041000797	5.66E-06	1	23809682	ASAP3;ASAP3	Body;Body	N_Shore
cg00339657	0.054654961	5.70E-06	2	114194541	LOC440839;CBWD2	Body;TSS1500	N_Shore
cg10621441	0.083298158	5.71E-06	11	45354409
cg06457011	-0.071283169	5.74E-06	20	39767490	PLCG1;PLCG1	Body;Body	S_Shore
cg08727311	-0.051341306	5.74E-06	1	24542899
cg18145431	-0.097891627	5.75E-06	8	98099517	PGCP	Body
cg19252931	0.052727201	5.78E-06	11	33721847	C11orf91	1stExon	Island
cg06793505	-0.121137011	5.78E-06	12	121164278	ACADS	Body	S_Shore
cg23435567	0.104231961	5.79E-06	3	113346763	SIDT1	3'UTR
cg19738924	-0.074621468	5.79E-06	18	24126072	KCTD1;KCTD1;KCTD1	5'UTR;Body;5'UTR	N_Shore
cg19738882	-0.057037604	5.80E-06	14	91278293	TTC7B	Body	N_Shelf
cg09127170	-0.12482997	5.82E-06	1	17873547	ARHGEF10L	5'UTR
cg01807313	-0.110464602	5.82E-06	12	117407970	FBXW8;FBXW8	Body;Body
cg18778254	0.078386472	5.84E-06	17	37369508	STAC2	Body	S_Shelf
cg20098251	0.081074825	5.84E-06	3	16171343
cg08259168	0.06065673	5.90E-06	1	78509494			N_Shelf
cg26157446	0.075112778	5.91E-06	1	19664276			N_Shore
cg21869913	-0.066279167	5.98E-06	1	12289560	VPS13D;VPS13D	TSS1500;TSS1500	N_Shore
cg27298057	0.074899538	5.99E-06	1	53532643	PODN	Body	S_Shelf
cg10623198	0.068990443	6.00E-06	12	6949114	GNB3	TSS1500
cg12045002	0.084595361	6.00E-06	2	27069975	DPYSL5	TSS1500	N_Shore
cg16854312	0.080388032	6.01E-06	18	53448848			S_Shore
cg13475484	0.038079022	6.01E-06	17	6399562	PITPNM3;PITPNM3	Body;Body
cg06221393	0.045758978	6.01E-06	5	139089315			Island
cg08108333	-0.076050654	6.07E-06	7	157320662			Island
cg18773617	-0.119690308	6.08E-06	15	82340571			S_Shore
cg15316843	0.080044758	6.09E-06	8	65282946			Island
cg16438182	-0.108230906	6.09E-06	17	78916567	RPTOR;RPTOR	Body;Body	S_Shore
cg12102235	0.058330923	6.15E-06	1	9047007
cg11445155	-0.137276202	6.15E-06	5	87777157
cg09431318	-0.06080725	6.17E-06	11	1652082	HCCA2;KRTAP5-5;KRTAP5-5	Body;3'UTR;1stExon
cg05405094	-0.06544062	6.17E-06	12	20141722
cg04325632	-0.072234415	6.18E-06	4	3767073	ADRA2C	TSS1500	Island
cg07703530	-0.115666505	6.19E-06	8	81422474	ZBTB10;ZBTB10	Body;Body
cg02921627	0.125305455	6.23E-06	8	144589984	ZC3H3	Body
cg00317626	-0.097717783	6.24E-06	1	53600741	SLC1A7	Body
cg23010258	-0.075304736	6.25E-06	6	10722915	TMEM14C;TMEM14C	TSS1500;TSS1500	N_Shore
cg20000602	-0.120757367	6.27E-06	12	124733846
cg09410389	0.097916383	6.27E-06	8	41168205	SFRP1	TSS1500	S_Shore
cg01942776	-0.092885181	6.30E-06	14	30920008
cg09569432	-0.050609266	6.30E-06	19	39826668	GMFG;GMFG	5'UTR;1stExon
cg09773897	0.126941015	6.31E-06	19	3364892	NFIC	Body	N_Shore
cg07179068	0.124168885	6.31E-06	5	176060165	EIF4E1B	5'UTR	S_Shelf
cg02767093	-0.082768785	6.40E-06	13	99130655	STK24;STK24	Body;Body	S_Shelf
cg11460641	-0.07686761	6.42E-06	2	164207986			S_Shelf
cg08156867	-0.105630736	6.44E-06	16	3870330	CREBBP;CREBBP	Body;Body
cg04666346	0.060413032	6.45E-06	7	609693	PRKAR1B;PRKAR1B;PRKAR1B;PRKAR1B;PRKAR1B;PRKAR1B	Body;Body;Body;Body;Body;Body	N_Shore
cg25206709	-0.079245776	6.45E-06	5	116039174
cg19709585	0.092640618	6.45E-06	1	209825849	LAMB3;LAMB3;LAMB3	TSS200;TSS1500;TSS200
cg24009074	0.105930341	6.47E-06	19	48000364	NAPA	Body
cg16997642	0.066098659	6.47E-06	7	27184159	HOXA5	TSS1500	Island
cg20147326	-0.074329639	6.47E-06	11	33913538	LMO2;LMO2	1stExon;5'UTR
cg10955164	-0.094167378	6.48E-06	22	39919237			S_Shelf
cg12013443	0.043329338	6.48E-06	13	100609685			Island
cg06878749	0.067551636	6.51E-06	1	21548530	ECE1;ECE1;ECE1;ECE1	Body;Body;Body;Body	N_Shelf
cg00563858	0.084906059	6.55E-06	5	153735395	GALNT10	Body
cg27159237	-0.081524664	6.59E-06	7	92020021	ANKIB1	Body
cg12703904	-0.060338657	6.59E-06	3	126203813	UROC1;UROC1	Body;Body
cg16989117	0.069310102	6.62E-06	1	40781907	COL9A2	Body	Island
cg12104246	-0.110100129	6.62E-06	6	24718589	C6orf62	Body	N_Shore
cg05620676	-0.10144121	6.64E-06	4	3469040	DOK7;DOK7	Body;Body	S_Shelf
cg03461399	-0.104725302	6.65E-06	4	71858891	DCK	TSS1500	N_Shore
cg04919681	-0.0866846	6.68E-06	1	234042342	SLC35F3	Body	S_Shore
cg08102611	-0.104863621	6.69E-06	17	9989409	GAS7	Body
cg10574861	-0.132285617	6.70E-06	1	87802066	LMO4	Body	S_Shore
cg01823161	-0.056145123	6.70E-06	5	64422261
cg25834632	0.041213246	6.73E-06	8	144590015	ZC3H3	Body
cg05930091	-0.073172083	6.73E-06	8	87077897	PSKH2	Body	N_Shelf
cg24089887	-0.094488576	6.75E-06	13	74899532
cg01843459	0.067152379	6.77E-06	16	1782859	MAPK8IP3;MAPK8IP3	Body;Body
cg21109045	-0.066075538	6.79E-06	6	105706081
cg18372548	0.08563077	6.81E-06	4	26913852	STIM2;STIM2;STIM2	Body;Body;Body
cg00468670	0.075680369	6.81E-06	3	69371195	FRMD4B	Body
cg04723436	0.111465111	6.81E-06	10	7985110	TAF3	Body
cg07245635	-0.054058143	6.81E-06	1	153519152	S100A4;S100A4	TSS1500;TSS1500
cg20269607	-0.053037531	6.85E-06	7	151490473	PRKAG2;PRKAG2	5'UTR;Body
cg13385744	0.076503308	6.87E-06	2	200245183	SATB2	Body
cg20805367	-0.090326402	6.89E-06	17	6918952	C17orf49;C17orf49;C17orf49	Body;Body;Body	S_Shore
cg26354092	-0.116008994	6.92E-06	2	19874426
cg22495191	0.104053244	6.94E-06	1	154834293	KCNN3	Body
cg05169312	0.088358408	6.94E-06	5	154316775	GEMIN5	Body	N_Shore
cg10278318	0.094493633	6.98E-06	2	235276581
cg09492832	0.073604725	7.00E-06	17	32966466			S_Shore
cg23086519	-0.100701895	7.00E-06	14	75703717
cg13361910	0.086096425	7.03E-06	1	232750286
cg12861771	0.076087003	7.05E-06	15	76442477	C15orf27	Body
cg27127272	-0.1393343	7.07E-06	13	31377624			S_Shore
cg20581021	-0.075338726	7.08E-06	4	7822935	AFAP1;AFAP1	Body;Body
cg06392565	-0.0590879	7.11E-06	14	101508399	MIR1185-1	TSS1500
cg01394781	0.11434171	7.11E-06	16	16214213	ABCC1;ABCC1;ABCC1;ABCC1;ABCC1	Body;Body;Body;Body;Body
cg05437446	-0.069796205	7.12E-06	13	113622743	MCF2L	TSS200	Island
cg11024119	-0.063930769	7.12E-06	6	3579874
cg21527621	-0.099540523	7.13E-06	1	55013419	ACOT11;ACOT11	TSS1500;TSS1500
cg20928824	-0.107838422	7.15E-06	14	69054834	RAD51L1	Body
cg17839399	-0.102813213	7.19E-06	12	22777409	ETNK1;ETNK1	TSS1500;TSS1500	N_Shore
cg13173536	0.065210065	7.20E-06	2	3403300	TTC15	Body
cg21013866	-0.058892717	7.21E-06	14	23834985	EFS;EFS	TSS200;TSS200	Island
cg04340895	-0.126850849	7.22E-06	4	47463168	COMMD8	Body	N_Shelf
cg12434571	-0.094280549	7.23E-06	17	4511132	SMTNL2;SMTNL2	3'UTR;3'UTR	S_Shore
cg07276534	0.065275283	7.25E-06	3	193534580
cg13913011	0.073290889	7.26E-06	9	132711808	FNBP1	Body
cg11062417	0.07451932	7.26E-06	5	76578232	PDE8B;PDE8B;PDE8B;PDE8B;PDE8B	Body;Body;Body;Body;Body
cg14369329	0.037951253	7.29E-06	14	70104457	KIAA0247	5'UTR
cg16675357	0.073216258	7.30E-06	8	91173192
cg00231810	-0.13384979	7.31E-06	7	155353618
cg23072823	-0.051692455	7.33E-06	3	14445421	SLC6A6;SLC6A6;SLC6A6	5'UTR;5'UTR;5'UTR	S_Shore
cg06521359	0.047848311	7.33E-06	1	203767572	ZC3H11A	5'UTR	S_Shelf
cg02648064	-0.064950667	7.34E-06	16	79614389
cg01029669	-0.109552376	7.38E-06	19	46999840	PNMAL2	TSS1500	S_Shore
cg04578090	0.084032785	7.39E-06	17	27039523	PROCA1	TSS1500	S_Shore
cg05242416	-0.082308737	7.41E-06	3	48128669	MAP4;MAP4;MAP4	5'UTR;5'UTR;5'UTR	N_Shore
cg22509504	0.057433177	7.46E-06	17	19322114
cg00734124	-0.085368017	7.47E-06	6	167177712	RPS6KA2	Body
cg09187598	-0.10572181	7.47E-06	9	34729282	C9orf144B	1stExon
cg23079808	-0.109419058	7.47E-06	12	6493003	LTBR	TSS1500	Island
cg20646491	-0.147275496	7.52E-06	5	36608769	SLC1A3;SLC1A3;SLC1A3	Body;3'UTR;Body
cg22006625	-0.066251495	7.54E-06	5	171094806
cg10281996	-0.139106834	7.58E-06	11	69290977
cg14078162	-0.070729952	7.59E-06	2	104640450
cg03655330	-0.09864498	7.61E-06	3	50337494	HYAL1;HYAL1;HYAL1;NAT6;HYAL1;HYAL1;HYAL1;HYAL3	3'UTR;3'UTR;3'UTR;TSS1500;3'UTR;3'UTR;3'UTR;TSS1500	S_Shore
cg16744438	-0.127566797	7.62E-06	11	118657127	DDX6	5'UTR
cg14327505	-0.091340648	7.63E-06	14	90810928
cg18707191	-0.095252657	7.66E-06	3	139253838	RBP1;RBP1;RBP1	Body;Body;Body	N_Shelf
cg16113793	-0.097197603	7.67E-06	18	21451607	LAMA3;LAMA3;LAMA3;LAMA3	TSS1500;TSS1500;Body;Body
cg15041662	0.060109285	7.68E-06	17	14115369
cg04826831	0.060468429	7.70E-06	16	87392001	FBXO31;FBXO31	Body;Body
cg05573550	-0.083074187	7.71E-06	4	148890890	ARHGAP10	Body
cg18624016	-0.068135385	7.72E-06	2	242004954	SNED1	Body	Island
cg02912007	0.082705747	7.74E-06	16	10671982	EMP2	5'UTR	N_Shore
cg19437183	0.074579116	7.74E-06	8	77585222	LOC100192378	Body
cg14422240	0.103683173	7.75E-06	6	37425031	FTSJD2	Body
cg00133811	0.092948642	7.77E-06	2	149793702	KIF5C	Body
cg24960158	0.043644462	7.78E-06	3	97690786	MINA;MINA;MINA;MINA;MINA	5'UTR;1stExon;5'UTR;5'UTR;1stExon	Island
cg11152302	-0.073529548	7.78E-06	14	24867472	NYNRIN	TSS1500	N_Shore
cg00668592	-0.067390995	7.79E-06	8	143386385	TSNARE1	Body
cg25966198	-0.069485316	7.80E-06	14	20904303	KLHL33	TSS1500	S_Shore
cg23279261	-0.110384358	7.81E-06	2	48927520	GTF2A1L;LHCGR	Body;Body
cg25283432	-0.180912844	7.83E-06	12	125282561	SCARB1;SCARB1	Body;Body
cg10839385	0.070308693	7.84E-06	1	159825049	VSIG8;C1orf204;C1orf204	Body;5'UTR;1stExon	S_Shore
cg20701074	-0.076477084	7.88E-06	10	33532360	NRP1;NRP1;NRP1	Body;Body;Body
cg15882591	0.10159526	7.89E-06	13	21608557	LATS2	Body
cg14039779	-0.069442767	7.90E-06	17	41857714	DUSP3;C17orf105	TSS1500;TSS200	S_Shore
cg18758483	-0.057649786	7.91E-06	2	10661702
cg15997512	0.054620154	7.91E-06	8	21608254	GFRA2;GFRA2;GFRA2	Body;Body;Body	Island
cg24851600	-0.125180273	7.93E-06	7	4049819	SDK1	Body
cg11938455	0.061527452	7.94E-06	6	15622032	DTNBP1;DTNBP1;DTNBP1	Body;Body;Body
cg21859216	-0.113062967	7.94E-06	14	104690074			Island
cg24286200	-0.074500467	8.01E-06	7	139481268	TBXAS1;TBXAS1	5'UTR;5'UTR	S_Shelf
cg17854948	-0.077982116	8.02E-06	2	140301783
cg06142743	-0.119425375	8.02E-06	2	240116905	HDAC4;MGC16025	Body;Body
cg05613718	0.070133865	8.06E-06	7	38355100			S_Shelf
cg07624705	-0.074982997	8.13E-06	19	19626525	NDUFA13;TSSK6	TSS1500;TSS200	Island
cg02901843	0.086700498	8.17E-06	8	75149145	JPH1	3'UTR
cg08224159	-0.089020486	8.20E-06	6	151646312	AKAP12;AKAP12	TSS1500;Body	N_Shore
cg02083836	0.100182299	8.21E-06	1	87617350	LOC339524	Body	Island
cg26257822	0.053193325	8.22E-06	10	119292547	EMX2OS	Body	N_Shore
cg13626582	-0.089137145	8.22E-06	15	57592083	LOC283663	TSS1500
cg05174943	-0.059337866	8.25E-06	10	134513773	INPP5A	Body
cg26237595	-0.090239717	8.28E-06	11	132955642	OPCML	Body	S_Shelf
cg17302896	0.063110614	8.30E-06	5	149543483			N_Shelf
cg21475097	0.057654137	8.31E-06	1	3164642	PRDM16;PRDM16	Body;Body	Island
cg21615397	-0.147112862	8.31E-06	18	55714393	NEDD4L;NEDD4L;NEDD4L	TSS200;Body;Body	S_Shore
cg18166959	-0.093609488	8.33E-06	1	230880084
cg09252331	0.086900501	8.33E-06	1	15655927	FHAD1	Body
cg15187665	-0.060129909	8.36E-06	5	123679203
cg17327171	-0.054276434	8.39E-06	2	161156221	RBMS1;RBMS1	Body;Body
cg11022926	-0.104105162	8.49E-06	7	43652643	STK17A	Body
cg08903939	-0.104953714	8.49E-06	16	49884482			N_Shelf
cg20223950	-0.098344887	8.52E-06	10	134917549	GPR123	Body	N_Shore
cg01419499	-0.073746727	8.53E-06	8	132935411	EFR3A	Body
cg10511249	-0.03789807	8.54E-06	1	43533955			Island
cg26688212	0.04971815	8.55E-06	8	334071
cg02477838	-0.125055212	8.55E-06	6	1136654
cg16580616	-0.16168306	8.56E-06	1	235256519
cg04103645	-0.077157882	8.60E-06	13	51898948
cg05061754	-0.062011159	8.61E-06	7	4254313	SDK1;SDK1	Body;Body
cg12591622	0.045850291	8.63E-06	6	126067118			N_Shore
cg15686615	0.060151614	8.66E-06	4	6781565			N_Shelf
cg14198101	-0.037630587	8.68E-06	19	1270276	CIRBP;C19orf23;CIRBP;CIRBP	Body;TSS200;5'UTR;Body	S_Shore
cg19280776	0.049416711	8.68E-06	8	82024586	PAG1	TSS1500	S_Shore
cg11572509	-0.073800702	8.73E-06	11	40739218
cg04493169	-0.120843288	8.75E-06	7	27912112	JAZF1	Body
cg22019177	-0.096484637	8.80E-06	11	111809582	DIXDC1	Body	S_Shore
cg01928418	-0.052368952	8.80E-06	22	41810665			S_Shore
cg24233594	-0.104807823	8.81E-06	10	103066371			N_Shelf
cg01670789	-0.089494977	8.82E-06	14	101037264	BEGAIN	TSS1500	S_Shelf
cg14784922	-0.08483266	8.86E-06	11	8199971
cg10612274	0.057039475	8.86E-06	11	63827432	MACROD1	Body
cg04770020	-0.117302121	8.89E-06	2	1544321	TPO;TPO;TPO;TPO	Body;Body;Body;Body	Island
cg14384093	0.084121252	8.91E-06	9	111878565	C9orf5	Body	N_Shelf
cg24777101	-0.060316247	8.92E-06	6	136358605	PDE7B	Body
cg11006453	-0.122740239	8.92E-06	8	141599185	EIF2C2;EIF2C2	Body;Body
cg05486260	-0.086336529	8.94E-06	8	139206451	FAM135B	Body
cg25016646	-0.063644802	8.95E-06	12	133020942			N_Shore
cg18492208	-0.072674196	8.96E-06	14	102053207			N_Shore
cg00521464	0.088987816	9.00E-06	17	72872308			S_Shelf
cg20820107	-0.066339731	9.03E-06	1	12193099	TNFRSF8;TNFRSF8	5'UTR;Body
cg19965023	0.072630615	9.04E-06	17	72838366	GRIN2C	3'UTR	N_Shore
cg16924816	-0.125560002	9.06E-06	2	206078242	PARD3B;PARD3B;PARD3B	Body;Body;Body
cg25583580	-0.096555479	9.07E-06	17	74731433	SFRS2	3'UTR	N_Shore
cg14442557	0.061352008	9.13E-06	11	82909565	ANKRD42	Body	S_Shelf
cg24688655	0.043246872	9.15E-06	2	200331977	FLJ32063	TSS1500	N_Shore
cg00164894	0.089070377	9.16E-06	1	55535598	USP24	Body
cg27171201	0.070167702	9.16E-06	19	3365137	NFIC;NFIC	TSS1500;Body	N_Shore
cg06285475	-0.090489138	9.18E-06	10	73885299	ASCC1	Body
cg00724315	-0.049704314	9.18E-06	4	1941849	WHSC1;WHSC1;WHSC1;WHSC1;WHSC1;WHSC1	Body;Body;3'UTR;Body;Body;Body
cg06045576	-0.046827859	9.22E-06	22	19948957	COMT;COMT;COMT;COMT	5'UTR;5'UTR;5'UTR;TSS1500
cg24889829	-0.067922386	9.27E-06	8	1776347	ARHGEF10	5'UTR	N_Shelf
cg02861056	0.056298293	9.28E-06	2	68592345	PLEK;PLEK	1stExon;5'UTR
cg16188984	-0.15191883	9.30E-06	13	112862112
cg14345676	-0.120264877	9.30E-06	5	175109098	HRH2;HRH2;HRH2	5'UTR;5'UTR;1stExon
cg12895857	-0.107893637	9.31E-06	6	140383629
cg17220161	0.055149129	9.31E-06	1	203242601			Island
cg13965328	-0.059206801	9.31E-06	20	2539876	TMC2	Body	Island
cg14826909	-0.151012212	9.33E-06	10	1595543	ADARB2	Body	Island
cg01419914	0.092028487	9.36E-06	17	79374691	BAHCC1	Body	Island
cg15688628	-0.098253242	9.37E-06	12	94539768			N_Shore
cg15189764	0.110410868	9.38E-06	17	27282064	SEZ6;SEZ6	3'UTR;3'UTR	S_Shelf
cg17907520	-0.063792603	9.40E-06	15	31680189			N_Shelf
cg20018563	-0.092766261	9.40E-06	15	92690264	SLCO3A1;SLCO3A1	Body;Body
cg10408284	0.096968166	9.40E-06	17	48912327	WFIKKN2	TSS1500
cg25204094	0.037978659	9.41E-06	9	100747473	ANP32B	Body	Island
cg13618979	0.043662857	9.42E-06	19	16186840	TPM4;TPM4	Body;TSS1500	Island
cg25684151	0.081982761	9.43E-06	8	126588554
cg25006194	-0.102185539	9.44E-06	12	94288553
cg25000308	-0.057363651	9.46E-06	13	43462501	EPSTI1;EPSTI1	Body;3'UTR
cg22312996	-0.100941284	9.48E-06	2	5849382			S_Shore
cg05368730	-0.091003132	9.52E-06	12	132657879
cg10909373	-0.067868965	9.55E-06	12	131622284	GPR133	Body	N_Shore
cg11643510	-0.094816458	9.56E-06	2	16124837
cg02621979	0.064745672	9.63E-06	11	86662401	FZD4	Body	N_Shelf
cg05118916	0.078194678	9.69E-06	1	55505063	PCSK9	TSS200	Island
cg11867016	-0.078689224	9.70E-06	4	129522733
cg19378631	0.082356405	9.71E-06	10	22606072	COMMD3	Body	S_Shore
cg09837935	-0.044393087	9.72E-06	14	22984401
cg01489416	-0.114230272	9.72E-06	19	36358613	APLP1;APLP1	TSS1500;TSS1500	N_Shore
cg06098276	0.129558304	9.72E-06	17	76171208	TK1	Body
cg16092834	-0.067482418	9.73E-06	4	113066298	C4orf32	TSS1500	N_Shore
cg26541780	-0.085646307	9.74E-06	1	156217981	PAQR6;PAQR6	TSS200;TSS200	S_Shelf
cg15110473	0.092511929	9.76E-06	2	47716517
cg13333267	-0.073043846	9.76E-06	3	50196135	SEMA3F	5'UTR	S_Shelf
cg20396436	-0.142843228	9.77E-06	6	159173195	SYTL3	Body
cg05044173	-0.052370492	9.80E-06	12	6898500	CD4	TSS200
cg21860285	-0.075444881	9.83E-06	8	68658943	CPA6;CPA6	TSS1500;TSS1500
cg03804609	0.056168588	9.83E-06	4	140163119
cg08457332	-0.10374107	9.88E-06	10	1222504			S_Shelf
cg24286174	-0.109384422	9.91E-06	3	188697399
cg04573500	-0.088658244	9.93E-06	17	55444427	MSI2;MSI2	Body;Body
cg06036239	0.078919949	9.97E-06	1	59234929
cg10244594	0.084793486	9.99E-06	12	13376594
cg10024484	0.10983105	1.00E-05	20	20435885	RALGAPA2	Body	S_Shelf
cg14986464	-0.113014959	1.00E-05	6	31669902	BAT5	Body	N_Shore
cg22452170	-0.132864894	1.00E-05	7	157427295	PTPRN2;PTPRN2;PTPRN2	Body;Body;Body
cg26304689	-0.084183136	1.01E-05	5	172727569
cg14142977	-0.077967794	1.01E-05	9	133758489	ABL1;ABL1	Body;Body	N_Shore
cg03122532	0.072120193	1.01E-05	21	39644216	KCNJ15;KCNJ15;KCNJ15	5'UTR;5'UTR;TSS1500
cg17593472	-0.066018853	1.02E-05	5	142065676	FGF1;FGF1;FGF1;FGF1;FGF1;FGF1;FGF1	5'UTR;5'UTR;5'UTR;1stExon;Body;Body;TSS200
cg02101203	0.125193588	1.03E-05	10	14050521	FRMD4A	Body
cg05415670	-0.096432051	1.03E-05	16	88168312			S_Shelf
cg04177845	-0.107320908	1.03E-05	7	157464925	PTPRN2;PTPRN2;PTPRN2	Body;Body;Body
cg14713217	-0.076231635	1.04E-05	1	33924313
cg07854954	-0.115482706	1.04E-05	4	83348086	HNRPDL;HNRPDL	Body;Body	N_Shore
cg21906976	-0.073511627	1.04E-05	18	45665950			S_Shelf
cg03123320	0.063961256	1.04E-05	1	229394665
cg01154505	-0.099287602	1.05E-05	2	112940409	FBLN7;FBLN7	Body;Body	S_Shore
cg18519264	0.089672177	1.05E-05	2	169666498	NOSTRIN;NOSTRIN;NOSTRIN;NOSTRIN	5'UTR;Body;Body;Body
cg12572352	-0.131833329	1.05E-05	13	113430266	ATP11A;ATP11A	Body;Body	S_Shore
cg09677701	-0.046552282	1.05E-05	5	159196370			N_Shelf
cg20888292	-0.130461647	1.05E-05	8	133490080	KCNQ3	Body	N_Shelf
cg15676292	-0.111784791	1.06E-05	7	141069418
cg26220185	-0.073440615	1.06E-05	7	1894574	MAD1L1;MAD1L1;MAD1L1	Body;Body;Body	N_Shore
cg23212796	-0.143195568	1.06E-05	1	3089597	PRDM16;PRDM16	Body;Body
cg00718242	-0.07727437	1.06E-05	1	187487246
cg06631944	-0.08773426	1.06E-05	7	158365160	PTPRN2;PTPRN2;PTPRN2	Body;Body;Body	S_Shelf
cg19042390	-0.104923073	1.06E-05	6	166261046
cg02967056	0.068433526	1.06E-05	3	111853315	GCET2;GCET2	TSS1500;TSS1500
cg07468585	0.055360803	1.06E-05	2	56192635
cg18025275	0.076782595	1.06E-05	8	22498768	BIN3;FLJ14107	Body;Body
cg24435939	0.070698509	1.06E-05	3	197193168
cg24318728	-0.093684361	1.06E-05	17	39649283
cg04507426	-0.100287835	1.07E-05	16	56229180	DKFZP434H168;GNAO1;GNAO1	TSS1500;Body;Body	S_Shelf
cg00239117	0.060785885	1.07E-05	2	238928702	UBE2F	Body
cg09310065	0.072452204	1.07E-05	14	102663385	WDR20;WDR20;WDR20;WDR20	Body;Body;Body;Body
cg27194998	-0.044818108	1.07E-05	19	47217554	PRKD2;PRKD2;PRKD2;PRKD2;PRKD2	Body;5'UTR;Body;Body;1stExon	Island
cg07459019	-0.131319176	1.07E-05	17	78999640
cg06710694	-0.044824717	1.08E-05	22	29729314	AP1B1;AP1B1;SNORD125;AP1B1	Body;Body;TSS200;Body
cg24877198	0.06564462	1.08E-05	17	7656514	RPL29P2;DNAH2	TSS1500;Body
cg03569876	-0.145928425	1.08E-05	5	148908014	CSNK1A1;CSNK1A1	Body;Body
cg06147863	-0.061955794	1.08E-05	11	47400113	SPI1;SPI1;SPI1;SPI1	5'UTR;5'UTR;1stExon;1stExon	S_Shore
cg13613439	0.089943249	1.08E-05	9	131683312	PHYHD1;PHYHD1;PHYHD1;PHYHD1;PHYHD1	1stExon;5'UTR;1stExon;TSS1500;5'UTR
cg09518906	0.070550294	1.08E-05	2	35595403
cg00423030	-0.100673862	1.09E-05	17	76037075	TNRC6C;TNRC6C	5'UTR;5'UTR	Island
cg22775600	0.10404937	1.09E-05	20	24446527			N_Shelf
cg11019771	-0.099124915	1.09E-05	7	137085181	DGKI	Body
cg04598489	-0.060071211	1.09E-05	5	139131273			S_Shelf
cg24057718	0.079480974	1.10E-05	2	100452340	AFF3;AFF3	Body;Body
cg07222900	-0.078164293	1.10E-05	2	240279976	HDAC4	5'UTR
cg11337915	-0.132082259	1.10E-05	21	40719088	HMGN1	Body	N_Shore
cg05004973	0.070685645	1.10E-05	17	75905560
cg09556631	-0.109712729	1.11E-05	4	186659155	SORBS2;SORBS2;SORBS2;SORBS2;SORBS2;SORBS2	5'UTR;5'UTR;5'UTR;5'UTR;5'UTR;5'UTR
cg13431373	0.089940376	1.11E-05	18	5956002	L3MBTL4	3'UTR
cg10650729	0.064435943	1.11E-05	22	21978797			N_Shelf
cg11559198	-0.069032234	1.11E-05	2	232348794			Island
cg01566166	0.054634855	1.11E-05	2	219921571	IHH	Body	N_Shore
cg11452043	0.07848608	1.12E-05	2	131814000	FAM168B	Body
cg11879623	-0.046618227	1.12E-05	11	71781594	NUMA1	5'UTR
cg02108080	0.072532919	1.12E-05	7	36136383
cg16752925	-0.101916193	1.12E-05	8	145235335	HEATR7A;HEATR7A;HEATR7A	Body;Body;Body	Island
cg09629657	0.071299554	1.12E-05	5	179220795	LTC4S	TSS200	N_Shore
cg02313118	-0.102097006	1.12E-05	14	104852104
cg08998212	-0.086838051	1.13E-05	2	105761644			S_Shore
cg14982987	-0.11147732	1.13E-05	14	102302025	PPP2R5C;PPP2R5C;PPP2R5C;PPP2R5C;PPP2R5C	Body;Body;Body;Body;Body
cg15227911	-0.176592825	1.13E-05	17	7792059	CHD3;CHD3;CHD3	Body;TSS200;TSS200	S_Shelf
cg00068428	0.093618957	1.13E-05	8	49494724
cg00300969	-0.081983654	1.13E-05	20	31366486	DNMT3B;DNMT3B;DNMT3B;DNMT3B	5'UTR;5'UTR;TSS1500;5'UTR
cg12852800	-0.103031911	1.14E-05	6	42896394	CNPY3	TSS1500	N_Shore
cg04895225	-0.044236333	1.14E-05	11	85862822
cg21584234	0.074090834	1.14E-05	5	32709200			N_Shore
cg02709167	-0.133708214	1.14E-05	1	31996811
cg22982767	0.083243924	1.14E-05	22	46454012	LOC150381	Body	N_Shelf
cg05152300	-0.127683753	1.14E-05	16	17458534	XYLT1	Body
cg25492569	-0.033433617	1.14E-05	3	46608025	LRRC2;LRRC2	5'UTR;TSS200	S_Shore
cg24052772	-0.071739547	1.15E-05	17	35444118	ACACA;ACACA;ACACA;ACACA;ACACA	3'UTR;3'UTR;3'UTR;3'UTR;3'UTR
cg25016070	-0.076744626	1.15E-05	15	72524656	PKM2;PKM2;PKM2	TSS1500;TSS1500;TSS1500	S_Shore
cg14532519	0.071562753	1.15E-05	22	42612642	TCF20;TCF20	TSS1500;TSS1500
cg26743132	-0.106742106	1.15E-05	13	111107905	COL4A2	Body	N_Shore
cg23197862	0.078422159	1.15E-05	8	135732917
cg01304710	0.081349184	1.15E-05	4	3766151			N_Shore
cg10980293	-0.075716871	1.15E-05	7	150885027	ASB10;ASB10;ASB10	TSS1500;TSS200;TSS1500
cg05593162	0.112201836	1.16E-05	1	243577377	SDCCAG8	Body
cg23982279	-0.08647746	1.16E-05	3	178790077	ZMAT3;ZMAT3	TSS1500;TSS1500	S_Shore
cg13670057	-0.108207125	1.16E-05	9	133721945	ABL1;ABL1	Body;Body
cg20375836	0.102578913	1.16E-05	13	99135543	STK24;STK24	Body;Body
cg01155092	-0.129184902	1.16E-05	17	53810494	TMEM100	TSS1500
cg10864056	0.075481222	1.16E-05	5	132452454
cg17419888	0.100951766	1.17E-05	2	23840555	KLHL29	Body
cg10005565	-0.057657395	1.17E-05	2	235578952
cg22162097	0.080692657	1.17E-05	1	94431058
cg15838301	-0.12136375	1.17E-05	4	7719899	SORCS2	Body
cg17099568	0.075894395	1.17E-05	8	65284438			N_Shore
cg14355482	-0.068167376	1.17E-05	21	22373039	NCAM2	Body	S_Shelf
cg17023034	-0.10213194	1.17E-05	2	152919487	CACNB4;CACNB4;CACNB4	Body;Body;Body
cg20219172	0.091491607	1.17E-05	17	79701478
cg16240275	-0.089301129	1.18E-05	20	61666158	NCRNA00029	Body	Island
cg07561747	-0.091296375	1.18E-05	1	200983313	KIF21B	Body
cg05222958	-0.0610105	1.18E-05	19	51224527			S_Shore
cg09723635	0.088926774	1.18E-05	6	17866039	KIF13A;KIF13A;KIF13A;KIF13A	Body;Body;Body;Body
cg14918548	-0.082550264	1.18E-05	2	101350221
cg06340364	-0.090079804	1.18E-05	7	6655973	ZNF853	Body	S_Shore
cg08869160	-0.078840873	1.18E-05	6	109775161	MICAL1;MICAL1	Body;Body	N_Shore
cg01791798	-0.073343693	1.18E-05	5	66338067	MAST4;MAST4	Body;Body
cg21646032	-0.069901466	1.19E-05	3	25623905	RARB;RARB	Body;Body
cg00059652	-0.116994458	1.20E-05	17	67605498
cg16034168	0.092714954	1.20E-05	1	6336711	ACOT7;ACOT7;ACOT7;ACOT7	Body;Body;Body;Body	N_Shelf
cg06197751	0.056675764	1.20E-05	3	153912866	SGEF	Body
cg03745372	0.090853951	1.20E-05	3	57197870	IL17RD	Body	N_Shore
cg03242834	-0.077659828	1.20E-05	19	13317326	CACNA1A;CACNA1A	3'UTR;3'UTR	N_Shore
cg06206670	-0.145288988	1.20E-05	13	113436564	ATP11A;ATP11A	Body;Body	N_Shelf
cg23832814	-0.082280966	1.20E-05	10	72269044	KIAA1274	5'UTR
cg25178683	-0.072528511	1.20E-05	17	76976267	LGALS3BP	TSS1500
cg12643917	0.068888575	1.21E-05	1	44715958	ERI3	Body
cg03234604	-0.07400054	1.21E-05	13	43336307
cg07036914	-0.090937723	1.21E-05	17	36577690			S_Shore
cg17315844	-0.087003522	1.21E-05	5	10249113	FAM173B;CCT5	Body;TSS1500	N_Shore
cg02684548	-0.11761756	1.22E-05	17	43324001	LOC100133991;FMNL1	TSS1500;3'UTR	N_Shore
cg12389356	0.048322585	1.22E-05	4	166382661	CPE	Body
cg01471111	-0.066274103	1.22E-05	12	372246	SLC6A13	TSS1500
cg02156723	0.074081848	1.22E-05	1	12100631
cg15212295	-0.115192378	1.22E-05	17	64710687	PRKCA	Body
cg09164040	-0.092972379	1.22E-05	2	86024524
cg04835995	-0.089372149	1.23E-05	8	102149838
cg00517080	0.07560317	1.23E-05	11	134098583	VPS26B	Body	S_Shelf
cg12541836	0.067808753	1.23E-05	15	66649861	TIPIN	TSS1500	S_Shore
cg21837323	-0.088665465	1.23E-05	1	36397936	EIF2C3;EIF2C3	5'UTR;Body	S_Shore
cg24132991	-0.039839248	1.23E-05	4	186560360	SORBS2;SORBS2;SORBS2;SORBS2;SORBS2;SORBS2;SORBS2;SORBS2	Body;Body;Body;Body;Body;Body;Body;Body	Island
cg24163263	-0.08019204	1.23E-05	13	107335632
cg25864762	-0.084605489	1.23E-05	7	1850388
cg11961495	0.062997456	1.23E-05	10	80873797	ZMIZ1	5'UTR
cg02806733	-0.128595393	1.23E-05	2	231731972	ITM2C;ITM2C;ITM2C	Body;Body;Body	S_Shore
cg10803871	-0.104725041	1.24E-05	5	174082675
cg00364758	0.061401998	1.24E-05	7	37964310	EPDR1	Body	S_Shelf
cg06688293	0.057914206	1.24E-05	5	16469294			S_Shelf
cg09129976	0.086745911	1.24E-05	17	39165006	KRTAP3-1;KRTAP3-1	1stExon;3'UTR
cg10885139	0.042468533	1.25E-05	5	76111995			N_Shelf
cg02619656	-0.141566914	1.25E-05	16	72460083
cg26834244	-0.086752818	1.25E-05	10	115391891	NRAP;NRAP	Body;Body
cg22670759	-0.10113703	1.25E-05	3	50487955	CACNA2D2;CACNA2D2	Body;Body
cg02640147	0.100414606	1.26E-05	5	170024515	KCNIP1;KCNIP1;KCNIP1	Body;Body;Body
cg19780829	0.063858545	1.26E-05	14	66136078	FUT8;FUT8;FUT8;FUT8;FUT8	TSS200;Body;Body;Body;Body
cg01858866	-0.096991377	1.26E-05	1	40040016	PABPC4;PABPC4;PABPC4	Body;Body;Body	N_Shore
cg08682532	0.053046756	1.26E-05	15	74427499	ISLR2;ISLR2;ISLR2;ISLR2	3'UTR;3'UTR;3'UTR;3'UTR	Island
cg06952801	-0.07801165	1.26E-05	8	10460235
cg16579981	-0.080787687	1.27E-05	1	221483644
cg11929154	0.073126243	1.27E-05	3	126752841	PLXNA1	Body	Island
cg15846886	-0.077241311	1.27E-05	17	79790116	FAM195B;FAM195B	5'UTR;5'UTR	N_Shore
cg02382426	-0.075804377	1.27E-05	11	8954606	C11orf16	TSS200
cg02560388	-0.107010968	1.28E-05	2	11969958
cg14659978	-0.05525543	1.28E-05	2	97563966	FAM178B;FAM178B	Body;TSS200
cg00385956	-0.0852855	1.28E-05	1	5948600	NPHP4	Body	N_Shelf
cg04728789	-0.048289366	1.29E-05	22	38711154	CSNK1E;CSNK1E	5'UTR;5'UTR	N_Shore
cg14157824	-0.078013641	1.29E-05	2	223735640	ACSL3;ACSL3	5'UTR;5'UTR
cg16533530	0.058159671	1.29E-05	3	119963851	GPR156;GPR156	TSS1500;TSS1500
cg22732770	-0.099848363	1.30E-05	2	129494095			N_Shore
cg14252486	-0.130140965	1.30E-05	1	61331027
cg26416159	-0.080291607	1.30E-05	17	7077300	ASGR1	Body	Island
cg20541191	0.041371697	1.30E-05	8	32504110	NRG1;NRG1;NRG1;NRG1;NRG1;NRG1;NRG1;NRG1;NRG1;NRG1;NRG1;NRG1;NRG1;NRG1;NRG1;NRG1	Body;Body;Body;Body;Body;Body;Body;Body;Body;TSS200;Body;Body;Body;Body;Body;Body
cg18185648	-0.107824902	1.30E-05	1	94561065	ABCA4	Body
cg17939295	0.114468036	1.31E-05	13	113001329			S_Shelf
cg03142905	0.06289528	1.31E-05	6	53728998	LRRC1	Body
cg11312087	-0.068935988	1.31E-05	13	100944053	PCCA;PCCA	Body;Body
cg10638827	0.052004769	1.31E-05	16	56665855	MT1M	TSS1500	N_Shore
cg12085314	0.019661761	1.31E-05	1	94511426	ABCA4	Body
cg05401069	-0.121299306	1.32E-05	18	21572634	TTC39C	TSS200
cg24517738	-0.102589283	1.32E-05	1	41129755	RIMS3	5'UTR	N_Shore
cg09029085	-0.120902976	1.32E-05	17	47094198	IGF2BP1;IGF2BP1	Body;Body	S_Shore
cg01794103	-0.107323549	1.32E-05	15	78342494	TBC1D2B;TBC1D2B	Body;Body
cg20894145	-0.066640043	1.33E-05	15	66911234			N_Shelf
cg20377955	0.083401719	1.33E-05	7	20827825	SP8;SP8	TSS1500;TSS1500	N_Shelf
cg20713299	-0.086670725	1.33E-05	3	167769611	GOLIM4	Body
cg09713896	-0.064018302	1.33E-05	3	134090463	AMOTL2	5'UTR	N_Shore
cg09085201	0.061040377	1.33E-05	7	49708532
cg06861560	0.084645539	1.34E-05	3	126419473			N_Shelf
cg09033227	-0.08787527	1.34E-05	1	29850643
cg03527802	-0.075832732	1.34E-05	16	29819931	MAZ;MAZ	Body;Body	S_Shore
cg21204764	-0.098068335	1.34E-05	9	34522064	ENHO	5'UTR	N_Shore
cg18474885	-0.074521532	1.34E-05	21	46292084	PTTG1IP	Body	N_Shore
cg18276125	0.044152267	1.34E-05	10	102749041	C10orf2;C10orf2;C10orf2;C10orf2	1stExon;5'UTR;1stExon;5'UTR	Island
cg20033652	-0.137368015	1.34E-05	14	51290662	NIN;NIN;NIN;NIN	5'UTR;5'UTR;TSS1500;5'UTR
cg16831440	0.10703505	1.35E-05	17	700672
cg19842134	0.068789188	1.35E-05	12	54070591	ATP5G2;ATP5G2	TSS1500;TSS200	N_Shore
cg11183144	-0.08124251	1.35E-05	13	100776866	PCCA;PCCA	Body;Body
cg15829056	-0.135940293	1.35E-05	1	54856415	SSBP3;SSBP3;SSBP3	Body;Body;Body	Island
cg22828383	-0.053151008	1.35E-05	12	125002191	NCOR2;NCOR2	5'UTR;5'UTR	Island
cg10017626	-0.079443755	1.35E-05	2	65085243			N_Shore
cg26693553	0.101561706	1.36E-05	10	3147056	PFKP	Body	N_Shore
cg03493146	0.068208717	1.36E-05	7	69062082			N_Shore
cg19256474	-0.100518338	1.36E-05	7	1435165
cg17586094	0.056637061	1.36E-05	2	235244520
cg05947740	0.03013879	1.36E-05	8	22089778	PHYHIP;PHYHIP;PHYHIP;PHYHIP	1stExon;5'UTR;5'UTR;1stExon	S_Shore
cg10719363	-0.090112506	1.37E-05	7	157314735			N_Shelf
cg09696120	0.06965976	1.37E-05	2	98349083	ZAP70	Body	N_Shore
cg25816184	0.055076334	1.37E-05	12	15475116	PTPRO;PTPRO	TSS1500;TSS1500	N_Shore
cg26087651	-0.097212062	1.38E-05	13	22836354
cg00458395	0.086316318	1.38E-05	19	13104674			N_Shelf
cg06968164	0.088656391	1.38E-05	13	45629698
cg10325659	-0.064844401	1.38E-05	14	94423950	ASB2	TSS200
cg19106968	0.061554889	1.39E-05	2	135149666	MGAT5	Body
cg15241519	0.069029994	1.39E-05	11	121440892	SORL1	Body
cg19377250	0.087851745	1.40E-05	7	100463206	SLC12A9	Body	N_Shore
cg06076480	0.108697114	1.40E-05	3	106529684
cg16016465	-0.104649181	1.40E-05	8	9048528
cg05976955	-0.114083514	1.40E-05	11	19366443			N_Shore
cg20114103	0.075699016	1.41E-05	6	2397671
cg04156607	0.062562963	1.41E-05	19	47923653	MEIS3;MEIS3	TSS1500;TSS1500	N_Shore
cg20998539	-0.072824789	1.42E-05	17	62208374	ERN1	TSS1500	S_Shore
cg19341715	-0.1022354	1.42E-05	10	577087	DIP2C	Body	S_Shore
cg25666233	0.106932249	1.42E-05	15	74424975	ISLR2;ISLR2;ISLR2;ISLR2	5'UTR;5'UTR;5'UTR;5'UTR	N_Shore
cg02544257	0.06794642	1.42E-05	16	70510663	FUK	Body	S_Shelf
cg09108314	-0.121385451	1.42E-05	4	123776159	FGF2	Body
cg09882901	0.072375189	1.42E-05	16	19328270
cg18793086	-0.098639917	1.42E-05	18	20735005	CABLES1;CABLES1;CABLES1	Body;Body;TSS1500
cg08155116	-0.095951073	1.43E-05	17	79027207	BAIAP2;BAIAP2;BAIAP2;BAIAP2	Body;Body;Body;Body	S_Shore
cg04940764	-0.094898992	1.43E-05	10	119688535
cg25972526	-0.079709276	1.44E-05	1	202650506	SYT2	5'UTR
cg02254461	0.080033342	1.44E-05	3	39195904	CSRNP1	TSS1500	S_Shore
cg16710448	-0.073818448	1.44E-05	2	9573328	CPSF3	Body
cg15725440	0.05202127	1.44E-05	6	100053161	PRDM13	TSS1500	N_Shore
cg21893387	-0.082688091	1.44E-05	7	4064901	SDK1	Body
cg24562682	-0.055140505	1.44E-05	8	144597152	ZC3H3	Body
cg11469540	-0.089620371	1.44E-05	17	21189254	MAP2K3	Body	S_Shore
cg20986904	0.063908857	1.44E-05	4	1601044			Island
cg06489037	-0.089588442	1.44E-05	3	107706245
cg13053914	-0.099851759	1.45E-05	7	75511260	RHBDD2;RHBDD2	Body;5'UTR	S_Shelf
cg19759478	-0.084336415	1.45E-05	1	112291876	C1orf183	Body
cg09226986	-0.096143671	1.46E-05	6	160852328	SLC22A3	Body
cg07875068	0.074256917	1.46E-05	12	116814302
cg05305078	0.047705367	1.46E-05	11	131056727
cg13393505	-0.088375313	1.46E-05	2	241386846	GPC1	Body
cg21173532	-0.085284225	1.46E-05	1	7701604	CAMTA1	Body
cg22717825	-0.095228794	1.46E-05	1	20250298	PLA2G2E	TSS200
cg11953913	0.052119457	1.47E-05	5	139562873	C5orf32	5'UTR
cg03890628	0.103299558	1.47E-05	1	9666902	TMEM201	Body	N_Shelf
cg08738403	0.064899627	1.47E-05	7	129007916	AHCYL2;AHCYL2;AHCYL2;AHCYL2	Body;TSS200;Body;TSS200
cg22164009	0.065985751	1.47E-05	6	14729030
cg19759366	-0.168119979	1.48E-05	2	236715747	AGAP1;AGAP1	Body;Body
cg19477706	-0.072189955	1.48E-05	5	2686914
cg15087455	0.060350845	1.48E-05	1	224037430			S_Shelf
cg26585452	0.097405716	1.48E-05	13	50702914			N_Shore
cg21155870	0.077405022	1.48E-05	9	34591604			Island
cg22902499	-0.11446306	1.49E-05	6	97754012	MIR548H3	Body
cg22596895	0.070810337	1.49E-05	1	93602507	MTF2;MTF2;MTF2;MTF2	Body;Body;Body;Body
cg04010446	-0.115800278	1.49E-05	6	162311879	PARK2;PARK2;PARK2	Body;Body;Body
cg25003275	-0.092235743	1.49E-05	4	7940128	AFAP1;AFAP1	5'UTR;5'UTR	N_Shore
cg06937207	-0.05950417	1.49E-05	17	35060112			N_Shore
cg26069353	0.027688602	1.50E-05	14	31343427	COCH;COCH	TSS1500;TSS1500	Island
cg19945912	0.112100878	1.50E-05	4	186945215
cg24444059	0.073474581	1.50E-05	9	35909412	LOC158376	TSS200
cg04455639	0.071169479	1.50E-05	17	74944779	MGAT5B;MGAT5B	Body;Body	Island
cg02689335	-0.057854258	1.50E-05	2	131518696	FAM123C;FAM123C;FAM123C;FAM123C	5'UTR;5'UTR;5'UTR;5'UTR
cg03930153	-0.131167583	1.50E-05	3	176868896	TBL1XR1	5'UTR
cg18193764	0.068849099	1.50E-05	5	134879961			S_Shore
cg02237734	0.047345864	1.51E-05	1	145139063			N_Shore
cg25545323	-0.096287724	1.51E-05	13	113699004	MCF2L;MCF2L	Body;Body	N_Shelf
cg20817661	0.044870459	1.51E-05	6	6321364	F13A1	TSS1500
cg26175343	0.061834494	1.51E-05	20	6034888	LRRN4	TSS200	S_Shore
cg24741563	0.066858614	1.52E-05	17	58545335	APPBP2	Body
cg06418238	-0.097377992	1.52E-05	17	78755442	RPTOR;RPTOR	Body;Body
cg24640561	-0.093681459	1.52E-05	13	108979138
cg22995042	0.070113961	1.52E-05	10	4093925
cg27111150	-0.131270469	1.52E-05	10	97183248	SORBS1;SORBS1;SORBS1;SORBS1;SORBS1;SORBS1;SORBS1	Body;Body;Body;Body;Body;Body;Body
cg25007422	0.092357105	1.53E-05	14	97211894			S_Shelf
cg00643651	0.049002704	1.53E-05	1	245848375	KIF26B	Body	N_Shore
cg03252568	0.084944487	1.53E-05	17	41727259	MEOX1;MEOX1;MEOX1	Body;Body;Body	S_Shelf
cg02214441	0.074145561	1.53E-05	22	31536996	PLA2G3	TSS1500
cg16236960	0.065111312	1.53E-05	2	135011937	MGAT5;MGAT5	5'UTR;1stExon
cg17793608	-0.110675841	1.53E-05	13	46717665	LCP1	Body
cg21368094	0.093927843	1.53E-05	12	52452745	NR4A1;NR4A1	3'UTR;3'UTR
cg18456140	-0.068816234	1.53E-05	11	67810268	TCIRG1;TCIRG1	Body;TSS200	S_Shelf
cg05279864	0.074662085	1.53E-05	7	87109319
cg10125636	0.077682363	1.54E-05	19	51847299			S_Shelf
cg04164584	0.060411589	1.54E-05	17	27235821	PHF12	Body
cg08462367	-0.08838924	1.54E-05	8	37168415
cg08101329	0.095719175	1.54E-05	17	4884631	CAMTA2;CAMTA2;CAMTA2;CAMTA2	Body;Body;Body;Body
cg00775863	-0.063976168	1.54E-05	2	80229409	CTNNA2;CTNNA2	Body;Body
cg06687091	0.082049554	1.55E-05	18	43912991	RNF165	TSS1500	N_Shore
cg09116618	-0.090541066	1.55E-05	6	81233028
cg13171904	0.048425955	1.56E-05	15	63051004	TLN2	Body
cg04767753	-0.099499791	1.56E-05	6	3258655	PSMG4;PSMG4;PSMG4	TSS1500;TSS1500;TSS1500	N_Shore
cg03607951	-0.106479924	1.56E-05	1	79085586	IFI44L	TSS1500
cg22513691	0.088955378	1.56E-05	1	10738664	CASZ1;CASZ1	Body;Body
cg09985802	-0.072270781	1.56E-05	10	126234119	LHPP;LHPP	Body;Body
cg00979553	-0.064541568	1.56E-05	16	89124336			N_Shelf
cg10182151	0.098505831	1.57E-05	6	161575294	AGPAT4	Body
cg06826155	-0.112456204	1.57E-05	13	107180025	EFNB2	Body
cg21216015	-0.116398002	1.57E-05	1	26230906	STMN1;STMN1;STMN1;STMN1	Body;Body;Body;Body	N_Shore
cg18034742	-0.084991085	1.57E-05	12	128796292	TMEM132C	Body
cg11288686	0.106802551	1.57E-05	12	29735807	TMTC1	Body
cg00253398	-0.118883894	1.57E-05	22	46833806	CELSR1	Body	N_Shore
cg14782929	-0.091846572	1.58E-05	1	204544645
cg06174296	-0.076672318	1.58E-05	11	123396593	GRAMD1B;GRAMD1B	1stExon;5'UTR
cg06144110	0.065601055	1.58E-05	16	85787176			S_Shelf
cg01619929	0.026341402	1.59E-05	22	36806443			Island
cg23688350	-0.053381027	1.59E-05	2	110317956	SEPT10;SEPT10	Body;Body
cg12612213	0.053379598	1.59E-05	3	184285903	EPHB3	Body	N_Shore
cg02236949	-0.188413891	1.59E-05	11	68972906
cg03565281	-0.092861421	1.59E-05	6	33771981	MLN;MLN	TSS200;TSS200
cg18731024	-0.119133182	1.60E-05	5	2998264
cg14482968	-0.121125949	1.60E-05	9	137599175	COL5A1	Body
cg05570053	-0.067914018	1.60E-05	17	48202673	SAMD14	5'UTR	N_Shelf
cg09706245	0.056837754	1.61E-05	3	16537879	RFTN1	5'UTR
cg21714212	0.034732259	1.61E-05	6	30647104	KIAA1949;KIAA1949	Body;Body
cg12836643	-0.069844991	1.61E-05	22	39129370	GTPBP1	3'UTR
cg01701649	-0.083947244	1.61E-05	16	48589954	N4BP1	Body
cg07747299	-0.045498271	1.62E-05	21	47604052	C21orf56;C21orf56	5'UTR;5'UTR	S_Shore
cg04930848	0.076903982	1.62E-05	2	53314927
cg00808175	0.075136005	1.62E-05	12	6949119	GNB3	TSS1500
cg03434780	-0.110257419	1.62E-05	3	78719421	ROBO1;ROBO1;ROBO1;ROBO1	Body;Body;Body;Body
cg00447208	0.076071607	1.62E-05	17	76126301	TMC8;TMC6;TMC6	TSS1500;5'UTR;TSS1500	N_Shore
cg19404444	-0.092129793	1.62E-05	1	2164602	SKI	Body	S_Shelf
cg10868668	0.062458418	1.62E-05	4	38606942
cg11377397	0.051165272	1.62E-05	10	98276321			S_Shelf
cg21183664	-0.065832533	1.62E-05	5	178594526	ADAMTS2;ADAMTS2	Body;Body	Island
cg19092167	-0.115206911	1.63E-05	3	187007559	MASP1;MASP1;MASP1	Body;Body;Body
cg23270523	-0.102413272	1.63E-05	18	4450489			N_Shelf
cg14219449	0.077925666	1.63E-05	1	156378402	C1orf61	Body
cg07858195	0.057582136	1.63E-05	5	177853481	COL23A1	Body
cg18107094	0.060479437	1.63E-05	8	110020924
cg25012961	-0.077634615	1.64E-05	5	124034288	ZNF608	Body
cg02802072	-0.054969425	1.64E-05	17	79229124	SLC38A10;SLC38A10	Body;Body
cg24039780	0.099806563	1.64E-05	1	164812337	PBX1	Body
cg16587108	-0.034717435	1.65E-05	19	10811909	QTRT1	TSS1500	N_Shore
cg12482501	-0.116054121	1.65E-05	10	119507902
cg01848372	-0.069933778	1.65E-05	6	168376777	HGC6.3;HGC6.3	3'UTR;1stExon	N_Shore
cg05881521	-0.065219885	1.65E-05	16	73160126
cg10126903	-0.048231388	1.65E-05	16	29675214	SPN;SPN	Body;Body	N_Shore
cg16177701	0.101394707	1.65E-05	15	30197109
cg22237937	-0.095981511	1.65E-05	1	26663502	AIM1L	Body	S_Shore
cg25405723	-0.111984837	1.65E-05	8	11182979	MTMR9	3'UTR
cg03332122	0.019246995	1.66E-05	20	34203707	SPAG4	TSS200	Island
cg12623536	0.070322001	1.67E-05	10	73848817	SPOCK2;SPOCK2	TSS200;TSS200	S_Shore
cg12950181	-0.101169922	1.67E-05	5	93447648	FAM172A;FAM172A;FAM172A;FAM172A	TSS1500;TSS1500;TSS1500;TSS1500	S_Shore
cg25059070	-0.124935046	1.68E-05	7	157609801	PTPRN2;PTPRN2;PTPRN2	Body;Body;Body	N_Shelf
cg18695221	0.085218134	1.68E-05	13	24790821	SPATA13;SPATA13	5'UTR;5'UTR
cg10756457	0.100638699	1.68E-05	2	51252301	NRXN1;NRXN1	Body;Body	N_Shelf
cg02659532	-0.105308674	1.68E-05	11	1991875			S_Shore
cg24135793	0.077077437	1.68E-05	19	13122567	NFIX	Body	Island
cg05296619	-0.093983602	1.69E-05	13	114834683	RASA3	Body	N_Shore
cg08317412	0.04689531	1.69E-05	11	124481193	PANX3	TSS1500
cg20687610	-0.078686133	1.69E-05	1	100887999	CDC14A;CDC14A;CDC14A	Body;Body;Body
cg12873919	-0.118291779	1.69E-05	20	30309627	BCL2L1;BCL2L1	Body;Body	N_Shore
cg05494668	-0.095816284	1.69E-05	11	100433017
cg23647410	0.049186625	1.69E-05	1	221051066			N_Shore
cg14673722	0.099010081	1.69E-05	17	71065768	SLC39A11;SLC39A11	Body;Body
cg25096368	-0.052367616	1.70E-05	12	54150616
cg11422851	-0.106194544	1.70E-05	8	38508140			N_Shore
cg07090356	-0.068941967	1.70E-05	18	23668764	SS18;SS18	Body;Body	N_Shore
cg26552734	0.085154708	1.70E-05	13	52988595	VPS36	3'UTR
cg03612914	0.092275949	1.70E-05	13	44016176	ENOX1;ENOX1	5'UTR;5'UTR
cg03190911	0.061432726	1.71E-05	6	33273011	TAPBP;TAPBP;TAPBP	Body;Body;Body
cg14078579	-0.072833841	1.71E-05	12	133120548	FBRSL1	Body
cg19822851	0.065718555	1.71E-05	19	19315246	NR2C2AP	TSS1500	S_Shore
cg07377098	-0.068631124	1.72E-05	16	58230816	CSNK2A2	Body	N_Shore
cg14380600	-0.038511897	1.72E-05	9	96592748			S_Shelf
cg12352038	-0.062961197	1.72E-05	20	62114621			S_Shelf
cg26554265	-0.090317291	1.72E-05	1	23206348	EPHB2;EPHB2	Body;Body
cg01502919	0.074348	1.73E-05	6	124122318			N_Shore
cg23680067	-0.099188532	1.73E-05	7	38977976
cg26544377	-0.081095936	1.73E-05	7	54955929			N_Shore
cg26638721	-0.080915867	1.73E-05	4	187618563	FAT1	Body
cg07631435	-0.096385047	1.73E-05	11	114043903	ZBTB16;ZBTB16	Body;Body
cg24585422	-0.097532272	1.73E-05	5	1866188
cg05253151	0.069164934	1.73E-05	6	158506818	SYNJ2	Body	N_Shore
cg22621652	0.083164575	1.74E-05	7	135433736	FAM180A	TSS200
cg09752779	-0.070997054	1.74E-05	1	1963970			S_Shelf
cg13893012	-0.07616234	1.74E-05	9	112593847	PALM2;PALM2-AKAP2;PALM2;PALM2-AKAP2	Body;Body;Body;Body
cg07944420	-0.096304235	1.75E-05	16	89185293	ACSF3;ACSF3;ACSF3	Body;Body;Body	N_Shore
cg07352544	-0.078753669	1.75E-05	1	26126233	SEPN1;SEPN1	TSS1500;TSS1500
cg07774691	-0.081081722	1.75E-05	5	57789545	GAPT	5'UTR
cg06679185	0.063019073	1.75E-05	11	7985764	NLRP10	TSS1500
cg12018521	-0.063415842	1.76E-05	7	115858134	TES	Body
cg06375062	0.067815285	1.76E-05	2	40149258
cg06015781	0.061086604	1.76E-05	11	119613693			S_Shore
cg08595804	0.05391238	1.77E-05	13	112712424			Island
cg13290476	-0.089655264	1.77E-05	15	94010601
cg27621721	-0.071359496	1.77E-05	3	189901160
cg14297029	-0.075078881	1.77E-05	22	37607676	SSTR3	5'UTR	S_Shelf
cg01477253	0.058303044	1.77E-05	2	74885882	SEMA4F	Body	S_Shelf
cg17665095	-0.120674086	1.78E-05	3	55727078	ERC2	Body
cg09211399	0.025268357	1.78E-05	6	108439146			Island
cg26282347	0.112533854	1.78E-05	17	80968852	B3GNTL1	Body	N_Shore
cg20039814	0.040411983	1.78E-05	8	95962383	TP53INP1;TP53INP1	TSS1500;TSS1500	S_Shore
cg21619775	-0.081403373	1.78E-05	6	39176489	KCNK5	Body
cg10927461	0.086752504	1.79E-05	2	122530159
cg07301044	0.069937115	1.79E-05	8	9765583			S_Shore
cg07136035	-0.110589967	1.79E-05	4	8081484	ABLIM2;ABLIM2;ABLIM2;ABLIM2;ABLIM2;ABLIM2;ABLIM2	Body;Body;Body;Body;Body;Body;Body
cg02737619	-0.129700066	1.79E-05	1	2222440	SKI	Body	Island
cg21518089	0.059193042	1.79E-05	11	22362708	SLC17A6	Body	N_Shore
cg21090298	-0.073094134	1.79E-05	13	113622686	MCF2L	TSS200	N_Shore
cg26032417	-0.079555412	1.79E-05	2	241185226			Island
cg13042918	-0.037520575	1.80E-05	4	119948542	SYNPO2;SYNPO2;SYNPO2	Body;Body;Body
cg14200725	-0.051194059	1.80E-05	12	49942757	KCNH3	Body	N_Shore
cg23922724	0.064968687	1.80E-05	11	76474735
cg18785742	-0.076381457	1.80E-05	1	9318091	H6PD	Body
cg11622162	-0.081592645	1.81E-05	17	78237543	RNF213;RNF213	Body;Body	S_Shelf
cg18268948	0.108159691	1.81E-05	7	2113694	MAD1L1;MAD1L1;MAD1L1	Body;Body;Body	N_Shelf
cg19114310	-0.084283979	1.81E-05	19	19007545	GDF1;LASS1;LASS1	TSS1500;TSS1500;TSS1500	Island
cg23864514	0.085121753	1.81E-05	7	22882512
cg10458216	-0.140356709	1.81E-05	13	97873947	MBNL2;MBNL2	TSS1500;TSS1500
cg01628067	-0.073934938	1.81E-05	1	2222419	SKI	Body	Island
cg02905900	-0.047379427	1.81E-05	1	55013517	ACOT11;ACOT11	TSS1500;TSS1500
cg20742981	0.050439802	1.82E-05	22	31644190	LIMK2;LIMK2;LIMK2	TSS200;TSS200;Body
cg18970151	-0.134745474	1.82E-05	13	101174130	PCCA;PCCA	Body;Body
cg00808403	0.071891591	1.82E-05	3	47052636	LOC100129354	TSS1500	S_Shore
cg08146717	-0.11088795	1.82E-05	1	8975200
cg08799922	-0.061838372	1.82E-05	12	7245030	C1R;C1R	1stExon;5'UTR
cg00842076	-0.14061372	1.83E-05	14	89881835	FOXN3;FOXN3	5'UTR;5'UTR	N_Shore
cg25122824	-0.088931084	1.83E-05	7	1886917	MAD1L1;MAD1L1;MAD1L1	Body;Body;Body	S_Shore
cg09264489	0.065402348	1.83E-05	1	204257406	PLEKHA6	5'UTR
cg24994002	-0.091990665	1.83E-05	5	14118611
cg27384342	0.06189747	1.83E-05	16	3658374	BTBD12	Body	N_Shelf
cg25739882	-0.070925749	1.84E-05	20	61732608	HAR1B;HAR1A	Body;TSS200	N_Shore
cg24868305	0.05087576	1.84E-05	1	225998730	EPHX1	5'UTR	S_Shore
cg07588561	0.069571693	1.85E-05	17	48911983	WFIKKN2	TSS1500
cg04741211	-0.104110198	1.85E-05	2	42399049	EML4;EML4	Body;Body	S_Shelf
cg20979061	0.063637203	1.86E-05	19	49939949	SLC17A7	Body	Island
cg03001863	0.057343162	1.86E-05	20	36037325			S_Shelf
cg12323063	-0.135628072	1.86E-05	17	67497879	MAP2K6	Body
cg06569437	0.080809718	1.86E-05	6	130046710
cg06839388	0.06623605	1.86E-05	14	71152915
cg16128363	0.062317835	1.86E-05	18	3880558	DLGAP1	TSS1500	S_Shore
cg00211174	-0.077612676	1.87E-05	3	127332098	MCM2	Body
cg25423416	-0.060482473	1.87E-05	22	46934860			Island
cg19974120	0.071583939	1.87E-05	21	42839625	TMPRSS2;TMPRSS2	Body;Body
cg09936572	0.056924607	1.88E-05	1	16932575	NBPF1	5'UTR
cg02864619	0.161000208	1.88E-05	17	78933961	RPTOR;RPTOR	Body;Body	N_Shore
cg23367339	0.074072692	1.88E-05	17	36622717	ARHGAP23	Body	S_Shore
cg25420952	0.072180228	1.88E-05	9	116841084	AMBP	TSS1500
cg14775821	-0.057502207	1.89E-05	3	111622625	PHLDB2;PHLDB2;PHLDB2;PHLDB2	Body;Body;Body;Body
cg09863630	0.087861758	1.89E-05	15	37189299	MEIS2;MEIS2;MEIS2;MEIS2;MEIS2;MEIS2;MEIS2	Body;Body;Body;Body;Body;Body;Body
cg24197567	-0.087470924	1.89E-05	7	116346853	MET;MET	Body;Body
cg05888872	0.089603444	1.89E-05	10	14050479	FRMD4A	Body
cg08287334	-0.123288749	1.90E-05	19	1854633	KLF16	Body	Island
cg25214376	-0.080352586	1.90E-05	10	1781920			S_Shore
cg14026238	-0.07799987	1.90E-05	15	57616123			N_Shelf
cg23166857	-0.094635394	1.90E-05	1	1149501	TNFRSF4	1stExon	Island
cg24629424	-0.10063744	1.90E-05	6	33969752
cg27614723	-0.087218074	1.91E-05	15	92399897	SLCO3A1;SLCO3A1	Body;Body	S_Shelf
cg18084999	-0.096287198	1.91E-05	6	130182478	C6orf191	TSS200
cg18554789	-0.111563749	1.91E-05	7	139432178	HIPK2;HIPK2	Body;Body
cg09757588	-0.094127315	1.91E-05	2	1418028	TPO;TPO;TPO;TPO	TSS200;5'UTR;TSS200;5'UTR
cg13139843	-0.089376633	1.92E-05	21	31852793	KRTAP19-1	TSS200
cg03785456	-0.113800848	1.92E-05	2	134255543	NCKAP5;NCKAP5	Body;Body
cg15317587	0.049122183	1.92E-05	7	99227370	ZNF498	Body
cg00572323	0.087491878	1.92E-05	16	29706151	QPRT	Body	N_Shore
cg22997177	0.075454419	1.92E-05	12	54070527	ATP5G2;ATP5G2	TSS1500;TSS200	N_Shore
cg14807363	-0.055824008	1.93E-05	15	63366820
cg26915370	-0.116441775	1.93E-05	7	134575524	CALD1;CALD1;CALD1;CALD1;CALD1	TSS1500;Body;TSS1500;Body;Body
cg00186374	0.074528735	1.94E-05	2	151659068
cg18851795	0.063583014	1.94E-05	1	204543875
cg25201998	-0.12657187	1.95E-05	1	154821946	KCNN3;KCNN3	Body;Body
cg13585927	0.072238604	1.95E-05	9	129201445	FAM125B	Body
cg00921237	-0.106706135	1.95E-05	22	49496760			N_Shore
cg14326305	0.075127771	1.96E-05	9	107573154	ABCA1	Body
cg26840755	-0.09945681	1.96E-05	11	65197776
cg00790906	0.096261329	1.96E-05	14	56659945	PELI2	Body
cg18923721	-0.086308605	1.96E-05	17	8868669	PIK3R5	5'UTR	Island
cg03605542	0.056356196	1.96E-05	5	59929339	DEPDC1B;DEPDC1B	Body;Body
cg16332927	-0.10490043	1.97E-05	6	37461350	C6orf129	Body
cg24352530	0.039454699	1.97E-05	4	89080423	ABCG2	TSS1500	Island
cg01371233	-0.070286981	1.97E-05	16	30456325	SEPHS2	1stExon	N_Shore
cg01666652	-0.093743002	1.98E-05	14	22987689
cg05815419	0.072702557	1.98E-05	10	100154826	PYROXD2	Body
cg09470219	-0.056146113	1.98E-05	16	22378015	CDR2	Body
cg27284627	-0.096683048	1.98E-05	11	131777582	NTM	Body	N_Shelf
cg26536240	-0.092720852	1.98E-05	16	89509760	ANKRD11	5'UTR
cg06980341	-0.072545386	1.99E-05	1	17874602	ARHGEF10L	5'UTR
cg22008075	0.071394769	1.99E-05	1	118215567
cg17339202	0.06155128	2.01E-05	1	33160900	SYNC;SYNC	Body;Body
cg04253465	0.073795771	2.01E-05	19	5250495	PTPRS;PTPRS;PTPRS;PTPRS	Body;Body;Body;Body	Island
cg12598338	0.025285213	2.01E-05	13	28368172			Island
cg05249026	0.075085441	2.01E-05	16	11031524	DEXI	3'UTR	N_Shelf
cg09094473	0.066099026	2.01E-05	6	9397012			N_Shelf
cg08874645	-0.061618332	2.02E-05	10	73093425	SLC29A3	Body
cg21579556	-0.066154621	2.02E-05	7	127668506	LRRC4;SND1	3'UTR;Body	N_Shelf
cg06786237	0.07991935	2.02E-05	16	57186762	FAM192A	3'UTR
cg13939185	0.082307023	2.02E-05	9	77116084	RORB	Body	S_Shelf
cg12761572	0.073336877	2.03E-05	2	47229506	TTC7A	Body
cg18826274	-0.056944707	2.03E-05	17	76335184			N_Shelf
cg00846498	-0.06532057	2.03E-05	14	93707435	BTBD7	3'UTR
cg17222682	-0.094075083	2.03E-05	1	82147424
cg19713109	0.087890466	2.04E-05	6	31669485	BAT5	Body	N_Shore
cg10696062	-0.089496059	2.05E-05	12	1726028	WNT5B	TSS200
cg00766368	0.063786118	2.05E-05	8	141108113	TRAPPC9;TRAPPC9	Body;Body	Island
cg04462567	0.051394111	2.05E-05	17	6455368	PITPNM3;PITPNM3	Body;Body	N_Shelf
cg16335868	-0.0845628	2.06E-05	5	169780480	KCNIP1	TSS1500
cg00575090	-0.04740609	2.06E-05	9	133308058			N_Shore
cg11639708	0.064178925	2.06E-05	6	20209127	MBOAT1	Body	N_Shelf
cg23207527	0.088294225	2.06E-05	6	17283113	RBM24;RBM24;RBM24	1stExon;Body;Body	S_Shore
cg13933043	-0.115723021	2.08E-05	7	130696871	FLJ43663;FLJ43663	Body;Body
cg09702434	0.073429603	2.08E-05	21	32622078	TIAM1	Body	N_Shelf
cg24067652	0.080295695	2.09E-05	5	139626136	PFDN1	Body
cg01649623	-0.075916285	2.09E-05	2	100260478	AFF3;AFF3	Body;Body
cg04536829	-0.053098581	2.09E-05	3	127771995	SEC61A1	Body	S_Shore
cg21895453	-0.082354157	2.10E-05	19	55973778	ISOC2;ISOC2;ISOC2	TSS1500;TSS1500;TSS1500	S_Shore
cg27503015	0.114954044	2.10E-05	2	162270453			N_Shore
cg20132791	-0.076229324	2.10E-05	6	35992595	SLC26A8;SLC26A8	TSS1500;TSS1500	N_Shelf
cg15438548	0.100171746	2.10E-05	10	123098791
cg06320380	0.066848768	2.10E-05	2	218770208	TNS1	5'UTR
cg05030574	-0.046951841	2.10E-05	11	65189075	NEAT1	TSS1500	N_Shore
cg13745692	0.079739458	2.11E-05	3	60065489	FHIT;FHIT	Body;Body
cg07833262	0.053260081	2.11E-05	10	119296182	EMX2OS	Body	Island
cg16056449	-0.113473546	2.11E-05	3	64383809
cg26273211	0.027319228	2.11E-05	5	139135269			N_Shore
cg17021880	-0.078418972	2.12E-05	1	964506	AGRN	Body	Island
cg02369766	0.048600296	2.12E-05	5	600978			N_Shore
cg22851080	-0.096578009	2.12E-05	6	32044404	TNXB	Body	N_Shelf
cg22740895	0.080676745	2.13E-05	8	2092745	MYOM2	Body
cg19305527	-0.072611517	2.13E-05	2	225434838	CUL3	Body
cg09103291	0.073523448	2.13E-05	15	90035514	RHCG	Body	N_Shelf
cg25391752	0.073634886	2.13E-05	19	41883891	TMEM91;TMEM91;TMEM91;TMEM91;TMEM91;TMEM91	5'UTR;5'UTR;5'UTR;5'UTR;5'UTR;5'UTR	S_Shore
cg04768425	0.082426702	2.13E-05	10	124222884	HTRA1	Body	S_Shore
cg27177983	0.025535044	2.13E-05	4	25033126	LGI2	TSS1500	S_Shore
cg07854959	-0.100058333	2.13E-05	17	47093489	IGF2BP1;IGF2BP1	Body;Body	S_Shore
cg01787084	0.05462733	2.14E-05	16	87371097	FBXO31;FBXO31	Body;Body	S_Shelf
cg03034759	0.059545529	2.15E-05	1	212586894	TMEM206	Body	N_Shore
cg26385097	-0.08679548	2.15E-05	2	438095
cg07589393	-0.098999187	2.16E-05	7	26984305
cg11635053	-0.085236397	2.16E-05	3	184055217	FAM131A;FAM131A	5'UTR;TSS200	N_Shore
cg25621182	-0.062874915	2.16E-05	1	32135830	COL16A1	Body
cg06997997	0.081218619	2.16E-05	17	19287677	MFAP4	3'UTR
cg12636835	-0.085993795	2.16E-05	22	26776311	SEZ6L	3'UTR
cg20672930	-0.05175259	2.16E-05	12	259396	IQSEC3;IQSEC3	Body;Body
cg21767191	-0.095321488	2.17E-05	3	17082105	PLCL2;PLCL2	Body;Body
cg13214309	-0.091107194	2.17E-05	1	2250136			S_Shore
cg19091784	-0.073346415	2.17E-05	3	48507618	TREX1;TREX1;TREX1;TREX1	5'UTR;1stExon;1stExon;5'UTR
cg25436414	-0.063949188	2.17E-05	10	50966914	OGDHL;OGDHL;OGDHL	5'UTR;5'UTR;5'UTR	N_Shelf
cg04245294	0.05612296	2.17E-05	3	37898014			N_Shelf
cg11981639	0.05390237	2.18E-05	6	1622383			N_Shore
cg12151150	0.068757836	2.18E-05	2	60795541
cg16854606	0.089910403	2.18E-05	19	13080743	DAND5	1stExon
cg00481216	-0.084541684	2.18E-05	2	181971175
cg26749844	0.066009013	2.18E-05	17	55197872	AKAP1	3'UTR
cg26292910	-0.071396775	2.18E-05	3	48732762	IP6K2;IP6K2;IP6K2;IP6K2;IP6K2;IP6K2;IP6K2;IP6K2	5'UTR;5'UTR;5'UTR;5'UTR;Body;5'UTR;5'UTR;Body
cg14537203	-0.100112671	2.18E-05	13	113410966	ATP11A;ATP11A	Body;Body	S_Shore
cg13427428	-0.060836404	2.18E-05	8	77617480	ZFHX4	Body
cg22048228	-0.086258113	2.18E-05	1	3585225	TP73	5'UTR
cg17618872	0.062640399	2.18E-05	20	32235621	CBFA2T2;CBFA2T2;CBFA2T2	3'UTR;3'UTR;3'UTR	S_Shelf
cg20177507	-0.050976527	2.19E-05	7	524149
cg14649095	-0.096683888	2.20E-05	9	139150313
cg04992588	-0.093830774	2.21E-05	3	58563674	FAM107A;FAM107A	TSS200;TSS200
cg09191626	0.048821112	2.21E-05	11	13983986	SPON1;SPON1	1stExon;5'UTR	N_Shore
cg06970082	0.064543734	2.21E-05	2	15782968
cg21101759	-0.059282677	2.21E-05	6	168812073			N_Shore
cg27038382	0.072629184	2.22E-05	5	132534569	FSTL4	3'UTR
cg14190975	-0.042671159	2.22E-05	9	137998610	OLFM1	Body	S_Shore
cg24383329	-0.0503636	2.22E-05	3	53228322			N_Shore
cg27140247	-0.046241055	2.22E-05	22	46450102	C22orf26;LOC150381	TSS200;Body	Island
cg24150244	0.069638107	2.22E-05	22	28402098	TTC28	Body
cg08196512	-0.09208966	2.22E-05	22	38506737	BAIAP2L2	TSS200
cg09309208	-0.101375444	2.22E-05	13	80657784
cg20194973	-0.108975987	2.22E-05	22	50524676	MLC1;MLC1	TSS1500;TSS1500	N_Shelf
cg01636354	0.077680525	2.23E-05	3	134078647	AMOTL2	Body	N_Shore
cg17174814	0.062504959	2.23E-05	15	67228986
cg04096723	0.076591784	2.23E-05	1	8414772	RERE;RERE;RERE	3'UTR;3'UTR;3'UTR	N_Shelf
cg23889010	0.071007548	2.24E-05	20	43882990	SLPI	Body
cg19741359	0.077645083	2.24E-05	2	73429176	NOTO	TSS1500	N_Shore
cg14044388	-0.1213768	2.24E-05	9	94579826	ROR2	Body
cg23432368	-0.061006274	2.24E-05	2	47882601
cg10803013	-0.086425376	2.24E-05	9	133758547	ABL1;ABL1	Body;Body	N_Shore
cg27160007	-0.088064386	2.25E-05	19	41225374	ITPKC	Body	S_Shelf
cg20169062	-0.113635602	2.25E-05	5	53751411	HSPB3	TSS200
cg15617545	0.067629272	2.25E-05	11	57365018	SERPING1;SERPING1	TSS1500;TSS200
cg01766941	0.070803971	2.27E-05	1	92953907	GFI1	TSS1500	S_Shore
cg21619886	0.083611346	2.27E-05	6	90276141	ANKRD6	5'UTR
cg06970090	0.075158855	2.28E-05	10	73848823	SPOCK2;SPOCK2	TSS200;TSS200	S_Shore
cg15027815	-0.05791255	2.28E-05	1	202131184	PTPN7	TSS1500
cg23092956	-0.095566623	2.28E-05	2	54846562	SPTBN1;SPTBN1	Body;Body
cg03945034	-0.062913277	2.28E-05	1	7565342	CAMTA1	Body
cg08772028	-0.055901927	2.28E-05	11	118085736	AMICA1	5'UTR
cg17472610	-0.062488184	2.29E-05	7	101723410	CUX1;CUX1;CUX1	Body;Body;Body
cg24871482	-0.095270797	2.29E-05	2	100824662
cg09182900	-0.073930403	2.29E-05	6	43909955
cg16615211	0.060896177	2.29E-05	3	44902933	MIR564;TMEM42	TSS1500;TSS1500	N_Shore
cg20335384	-0.056554879	2.29E-05	1	17901599	ARHGEF10L	5'UTR
cg12968540	0.043865177	2.30E-05	22	41572924	EP300	Body
cg05999364	-0.059701183	2.30E-05	8	3269952	CSMD1	Body
cg09000832	0.046336074	2.30E-05	13	50703589			N_Shore
cg05431842	0.054828968	2.30E-05	4	30724915	PCDH7;PCDH7;PCDH7	1stExon;Body;1stExon	S_Shore
cg24761567	-0.076941519	2.30E-05	6	40687984
cg19548763	-0.096388566	2.31E-05	18	13638936	C18orf1;C18orf1;C18orf1;C18orf1;C18orf1;C18orf1	Body;Body;Body;Body;Body;Body	N_Shelf
cg04212285	-0.059085819	2.31E-05	7	157342638	PTPRN2;PTPRN2;PTPRN2	Body;Body;Body	N_Shelf
cg09936248	0.051773084	2.31E-05	1	246036881	SMYD3;SMYD3	Body;Body
cg27033231	0.050150413	2.31E-05	7	143208667			Island
cg04757239	-0.058674597	2.31E-05	7	44198380	GCK;GCK;GCK	Body;Body;5'UTR
cg00906833	-0.113051323	2.31E-05	3	52328244	GLYCTK;MIR135A1;GLYCTK;GLYCTK;GLYCTK;GLYCTK	Body;Body;3'UTR;Body;Body;Body
cg01084693	-0.073375611	2.32E-05	20	56324074			Island
cg08326515	-0.061127482	2.32E-05	4	111564605			S_Shelf
cg02571857	-0.079130744	2.32E-05	16	54315551			N_Shore
cg25471802	-0.062107435	2.33E-05	6	168193840	C6orf123	Body	N_Shelf
cg01379412	-0.14954253	2.33E-05	11	111810533	DIXDC1	Body	S_Shelf
cg03327619	-0.091993759	2.33E-05	2	159810515
cg12759387	-0.065403853	2.33E-05	1	27849177
cg21654359	0.065992407	2.33E-05	11	57133276	P2RX3	Body
cg14585371	0.043145431	2.33E-05	16	51168816			Island
cg04453971	0.047809992	2.33E-05	2	127413505	GYPC;GYPC	TSS200;TSS200	N_Shore
cg22721472	-0.118993515	2.33E-05	19	31765880	TSHZ3	3'UTR
cg19026231	-0.115031982	2.33E-05	17	73761710	GALK1	TSS1500	S_Shore
cg24968721	0.063963249	2.34E-05	4	154711620	SFRP2	TSS1500	N_Shore
cg25051805	-0.066172299	2.34E-05	7	23637943	CCDC126	5'UTR	S_Shore
cg08772567	-0.092638732	2.35E-05	10	79033545	KCNMA1;KCNMA1;KCNMA1;KCNMA1	Body;Body;Body;Body
cg13202591	0.067310459	2.35E-05	1	39281887			N_Shore
cg05700447	-0.07271532	2.35E-05	1	155978627
cg13515605	-0.038980491	2.35E-05	3	32544567	CMTM6	TSS200	S_Shore
cg03698145	-0.127997752	2.36E-05	15	98064729
cg00937742	0.084554193	2.36E-05	2	133429299	LYPD1;LYPD1	TSS1500;TSS1500	S_Shore
cg25463749	-0.088084074	2.36E-05	6	119401102	FAM184A;FAM184A	5'UTR;TSS1500	S_Shore
cg15002761	-0.098183569	2.37E-05	11	133816097	IGSF9B	Body
cg08588859	0.129589284	2.37E-05	8	128903227	PVT1	Body
cg06227019	-0.061981369	2.38E-05	2	242479660			N_Shore
cg03446876	0.113318984	2.38E-05	7	129414697	MIR96	TSS200	N_Shelf
cg26492847	-0.083057573	2.38E-05	11	96063104	MAML2	Body
cg02489202	0.075077053	2.39E-05	3	45505334	LARS2	Body
cg11798182	-0.127683255	2.39E-05	14	98444513	C14orf64	TSS200
cg23304647	-0.119924381	2.39E-05	7	2778058	GNA12	Body	S_Shelf
cg19161000	-0.12950511	2.40E-05	1	177151620	FAM5B	5'UTR	S_Shore
cg12385165	0.069571395	2.40E-05	6	123321699	CLVS2	Body	S_Shelf
cg14652230	-0.071528619	2.40E-05	3	49466297	NICN1	Body	N_Shore
cg23903708	-0.085969241	2.40E-05	2	25527266	DNMT3A;DNMT3A;DNMT3A	Body;Body;Body
cg20152088	-0.096156572	2.41E-05	1	181616694	CACNA1E	Body
cg23303188	-0.101114031	2.41E-05	5	72570711
cg16219603	0.031476595	2.41E-05	8	57360586	PENK	TSS1500	Island
cg08765811	-0.063021596	2.42E-05	15	77956125
cg23159678	0.114938661	2.42E-05	14	27063169	NOVA1;NOVA1;NOVA1	Body;Body;Body	N_Shelf
cg12362077	-0.079559582	2.42E-05	20	2081907	STK35	TSS1500	N_Shore
cg04600027	-0.086232893	2.42E-05	15	89922602	LOC254559	Body	Island
cg14394939	-0.084819175	2.43E-05	21	18983396	BTG3;BTG3	5'UTR;5'UTR	N_Shore
cg18825119	-0.099807574	2.43E-05	6	163149453	PACRG;PACRG;PACRG;PARK2;PARK2;PARK2	Body;Body;Body;TSS1500;TSS1500;TSS1500	S_Shore
cg07888884	-0.051892776	2.43E-05	17	25886793	KSR1	5'UTR
cg15589689	0.086614331	2.44E-05	1	44170389	KDM4A	3'UTR	N_Shelf
cg27640903	-0.086519873	2.44E-05	12	131945227			S_Shore
cg13113525	0.054338252	2.44E-05	15	74427234	ISLR2;ISLR2;ISLR2;ISLR2	Body;Body;Body;Body	Island
cg05606082	-0.117055046	2.45E-05	2	21269910			S_Shelf
cg01879723	0.06454537	2.45E-05	3	141119262	ZBTB38	5'UTR	N_Shore
cg08481464	-0.070957422	2.45E-05	10	77871618	C10orf11	Body	N_Shore
cg21995931	0.096160119	2.45E-05	7	70078742	AUTS2;AUTS2	Body;Body
cg05598678	0.089523645	2.45E-05	8	133773099	TMEM71;TMEM71	TSS200;TSS200
cg06727242	-0.087518778	2.46E-05	14	68610489	RAD51L1;RAD51L1;RAD51L1	Body;Body;Body
cg06519172	-0.05222394	2.46E-05	3	45927630	CCR9;CCR9	TSS1500;TSS1500
cg03112772	0.043879465	2.47E-05	4	82157455
cg02306481	-0.052910198	2.47E-05	5	71203086
cg04689023	0.05078207	2.47E-05	19	13266516			Island
cg15869071	0.101187672	2.48E-05	4	2798158	SH3BP2	5'UTR	S_Shelf
cg02331291	-0.065527399	2.48E-05	14	36467322
cg18298785	-0.060438888	2.48E-05	6	41569800	FOXP4;FOXP4;FOXP4	3'UTR;3'UTR;3'UTR
cg18315943	-0.120981892	2.48E-05	5	3188374			Island
cg12568669	-0.107945165	2.48E-05	8	11666485	FDFT1	Body	S_Shore
cg24838839	-0.094382116	2.48E-05	5	61031569
cg15465279	-0.096419946	2.49E-05	14	104668845
cg00716257	-0.109912384	2.49E-05	14	75897417	JDP2;JDP2;JDP2;JDP2	5'UTR;5'UTR;5'UTR;TSS1500	S_Shore
cg24129115	0.030047554	2.49E-05	14	23352488	REM2;REM2	1stExon;5'UTR	N_Shelf
cg01585860	0.049129905	2.49E-05	6	75922610
cg24048338	0.101899033	2.50E-05	8	43046482	HGSNAT	Body
cg02096663	0.068988398	2.50E-05	4	178650141	LOC285501	Body
cg15451662	-0.050219818	2.51E-05	19	7601318	PNPLA6;PNPLA6;PNPLA6;PNPLA6;PNPLA6	Body;Body;Body;Body;Body	S_Shore
cg06159548	-0.04472011	2.51E-05	11	2481370	KCNQ1;KCNQ1	TSS1500;Body
cg06373816	0.063331886	2.51E-05	12	130941306	RIMBP2	Body
cg27443265	-0.054788372	2.52E-05	7	39298343	POU6F2;POU6F2	Body;Body
cg09950076	-0.077014809	2.52E-05	2	234599988	UGT1A6;UGT1A10;UGT1A9;UGT1A7;UGT1A8	TSS1500;Body;Body;Body;Body
cg06188367	-0.076666381	2.52E-05	10	45359611			N_Shore
cg03491270	-0.076603227	2.53E-05	6	88401820	AKIRIN2	Body
cg13939078	-0.127347346	2.53E-05	10	179114	ZMYND11;ZMYND11;ZMYND11	TSS1500;TSS1500;TSS1500	N_Shore
cg03534031	0.083482718	2.53E-05	5	139139105			Island
cg12751042	-0.121443282	2.53E-05	12	12874288	CDKN1B	3'UTR	N_Shelf
cg13752933	-0.102881003	2.54E-05	9	90114755	DAPK1	Body	S_Shore
cg16928257	-0.073432521	2.54E-05	17	37330925	CACNB1	3'UTR	N_Shore
cg01614101	-0.08599363	2.55E-05	11	113778771	HTR3B	Body
cg18358061	0.103969784	2.55E-05	3	134126698			S_Shore
cg12250581	-0.141106634	2.55E-05	12	2045810
cg08455089	0.082761735	2.56E-05	6	37292135	TBC1D22B	Body
cg04983128	-0.064579518	2.56E-05	1	10654462	PEX14	Body
cg27498364	-0.081083241	2.57E-05	3	78922413	ROBO1;ROBO1;ROBO1;ROBO1	Body;Body;Body;Body
cg19921355	-0.029649809	2.57E-05	19	14049093	PODNL1;PODNL1;PODNL1;PODNL1	Body;5'UTR;1stExon;Body
cg26827033	-0.083527984	2.57E-05	12	131572242	GPR133	Body	N_Shore
cg10192713	-0.082535665	2.58E-05	10	50600265	DRGX	TSS1500	N_Shelf
cg13392861	0.093341481	2.58E-05	9	37914861
cg18990365	-0.097181666	2.59E-05	2	183106125	PDE1A;PDE1A	Body;Body
cg02356640	-0.06535918	2.59E-05	11	1501973	HCCA2	Body
cg09824023	-0.053145149	2.59E-05	12	52283224	ANKRD33;ANKRD33	Body;Body
cg13905252	0.071099835	2.60E-05	9	95376380	IPPK;CENPP	3'UTR;3'UTR
cg09790226	-0.060780918	2.60E-05	15	33571230
cg27319216	-0.077596199	2.60E-05	8	6693540	XKR5	TSS1500	S_Shore
cg11862758	0.073757388	2.60E-05	3	177510481
cg02986494	0.03103383	2.60E-05	19	1248287	MIDN	TSS1500	Island
cg05915866	0.06604619	2.61E-05	16	73090838	ZFHX3	5'UTR	N_Shore
cg07097876	-0.070627521	2.61E-05	15	71409997			S_Shore
cg20769487	-0.078098207	2.61E-05	1	3523600	MEGF6	Body
cg00768409	0.046941238	2.62E-05	15	83954392	BNC1	TSS1500	S_Shore
cg01593740	-0.065478643	2.62E-05	6	170733450			S_Shore
cg07531248	-0.082032311	2.62E-05	16	875410			Island
cg12198841	-0.076458517	2.62E-05	5	115941397
cg13430552	-0.068581949	2.62E-05	2	25427652			S_Shore
cg23424158	0.070653594	2.63E-05	11	83394074	DLG2;DLG2;DLG2;DLG2	TSS1500;Body;Body;Body
cg13501538	0.07886881	2.63E-05	6	1616430			S_Shore
cg09047034	0.083031516	2.63E-05	2	38762714			N_Shore
cg19856705	-0.075791393	2.63E-05	1	234667500
cg04667640	-0.059426845	2.63E-05	16	72982116	ZFHX3;ZFHX3	Body;Body
cg10068740	-0.088819421	2.63E-05	8	38202637	WHSC1L1;WHSC1L1	Body;Body
cg26601722	-0.062410177	2.63E-05	1	27815697	WASF2	5'UTR	N_Shore
cg22031848	-0.056993854	2.64E-05	15	68594526	ITGA11	3'UTR
cg06758448	-0.067170552	2.64E-05	2	192067742
cg06660530	0.025535418	2.65E-05	20	61809911	MIR124-3	Body	Island
cg06516769	-0.089594591	2.65E-05	3	51996797	PCBP4;PCBP4;PCBP4	5'UTR;5'UTR;TSS1500
cg12907988	-0.059189461	2.66E-05	1	8377868			Island
cg06609498	-0.071681146	2.67E-05	2	240233240	HDAC4	Body
cg15233734	-0.068105835	2.67E-05	6	37450823	C6orf129	3'UTR
cg09328012	0.09690528	2.68E-05	22	46481677	LOC400931	TSS200	N_Shore
cg14146378	0.072690596	2.68E-05	6	157528397	ARID1B;ARID1B;ARID1B	Body;Body;Body
cg01285164	-0.060980878	2.68E-05	3	72936145	GXYLT2	TSS1500
cg19741645	0.100418627	2.69E-05	10	131665838	EBF3	Body	N_Shore
cg13446772	0.027017608	2.69E-05	12	64784173	C12orf56;C12orf56	1stExon;1stExon	Island
cg15473411	-0.083148079	2.69E-05	20	61438182	OGFR	Body	S_Shore
cg16711733	-0.087618507	2.69E-05	7	157396576	PTPRN2;PTPRN2;PTPRN2	Body;Body;Body
cg25792439	-0.056081567	2.69E-05	17	78163268	CARD14;CARD14	Body;Body	N_Shore
cg23851515	-0.121804421	2.69E-05	2	51057218	NRXN1;NRXN1	Body;Body
cg19266671	-0.077442881	2.70E-05	10	126712482	CTBP2;CTBP2;CTBP2	Body;Body;Body	S_Shore
cg16745616	0.033555499	2.70E-05	19	8428856	ANGPTL4;ANGPTL4	TSS200;TSS200	N_Shore
cg13295660	-0.089883937	2.71E-05	2	225331381
cg07547054	-0.060175205	2.71E-05	2	216577323
cg07604732	-0.090205586	2.71E-05	16	19295632	LOC728276	TSS1500
cg15654264	-0.073585087	2.71E-05	1	150340011	RPRD2	Body	S_Shelf
cg19907380	-0.100071881	2.71E-05	2	202975246
cg00242358	-0.085201644	2.71E-05	3	47619041	CSPG5	Body	N_Shore
cg19795616	-0.110747673	2.72E-05	7	106371890
cg02632236	-0.07401655	2.72E-05	1	5893532
cg26981268	-0.082591988	2.72E-05	16	51575701
cg12032713	0.08693866	2.73E-05	8	106369363	ZFPM2	Body
cg23230904	-0.055084359	2.73E-05	5	169390597	FAM196B;DOCK2	5'UTR;Body
cg25858232	-0.098769078	2.73E-05	7	157691684	PTPRN2;PTPRN2;PTPRN2	Body;Body;Body	S_Shore
cg26922697	-0.045585835	2.73E-05	6	33284542	ZBTB22;ZBTB22	Body;Body	N_Shore
cg03547017	-0.102330102	2.73E-05	17	37031281	LASP1	Body
cg20625379	-0.077870212	2.74E-05	22	49976175
cg14203426	-0.105251139	2.75E-05	7	101723947	CUX1;CUX1;CUX1	Body;Body;Body
cg06194010	0.083387241	2.75E-05	12	2493567	CACNA1C;CACNA1C;CACNA1C;CACNA1C;CACNA1C;CACNA1C;CACNA1C;CACNA1C;CACNA1C;CACNA1C;CACNA1C;CACNA1C;CACNA1C;CACNA1C;CACNA1C;CACNA1C;CACNA1C;CACNA1C;CACNA1C;CACNA1C;CACNA1C;CACNA1C;CACNA1C	Body;Body;Body;Body;Body;Body;Body;Body;Body;Body;Body;Body;Body;Body;Body;Body;Body;Body;Body;Body;Body;Body;Body
cg26703989	-0.087992142	2.75E-05	8	143459774	TSNARE1	5'UTR
cg03020208	0.053452164	2.75E-05	12	50354962	AQP5	TSS1500	Island
cg03511754	-0.060420884	2.76E-05	1	217804877	SPATA17;GPATCH2	Body;TSS1500	S_Shore
cg17134302	0.075435963	2.76E-05	2	230821547	FBXO36	Body
cg00830419	-0.100520083	2.78E-05	2	20371971
cg05885012	-0.044144723	2.78E-05	17	55980673	CUEDC1;CUEDC1	5'UTR;1stExon
cg00220225	0.051786153	2.78E-05	3	50194470	SEMA3F	5'UTR	S_Shore
cg04678713	-0.020777453	2.78E-05	3	197236889	BDH1;BDH1;BDH1	3'UTR;3'UTR;3'UTR
cg20227326	0.053333322	2.78E-05	8	25227128	DOCK5	Body
cg04918696	-0.117846849	2.78E-05	8	1004106
cg12498181	-0.133317497	2.80E-05	13	113436309	ATP11A;ATP11A	Body;Body	N_Shelf
cg21543102	0.06103159	2.80E-05	1	152974771	SPRR3;SPRR3	5'UTR;5'UTR
cg21408624	0.065047103	2.80E-05	7	50800055	GRB10;GRB10;GRB10	5'UTR;TSS200;TSS200
cg23895076	0.046676697	2.80E-05	17	8578385
cg08607108	-0.093161511	2.81E-05	7	2109890	MAD1L1;MAD1L1;MAD1L1	Body;Body;Body	S_Shelf
cg19279257	0.10369239	2.81E-05	7	100463508	SLC12A9;TRIP6	Body;TSS1500	N_Shore
cg17363540	-0.054375134	2.82E-05	11	57001479	APLNR;APLNR;APLNR	Body;3'UTR;1stExon
cg02161011	0.07004199	2.82E-05	17	63530270	AXIN2	Body	N_Shelf
cg06659209	0.065399216	2.82E-05	11	86662968	FZD4	Body	N_Shelf
cg04152326	-0.072334395	2.83E-05	2	1488314	TPO;TPO;TPO;TPO	Body;Body;Body;Body
cg17102197	0.109779478	2.83E-05	7	150839057	AGAP3	Body
cg08784091	-0.033169431	2.83E-05	6	31670005	BAT5	Body	N_Shore
cg14883070	0.088820506	2.83E-05	18	12646025	SPIRE1;SPIRE1;SPIRE1	5'UTR;Body;Body
cg01377358	-0.106801158	2.83E-05	20	30948211	ASXL1;ASXL1	Body;Body	S_Shore
cg18376817	0.078083525	2.83E-05	15	64438372
cg25236050	-0.04984966	2.84E-05	12	55794783	OR6C65	1stExon
cg21184518	0.109772766	2.85E-05	9	124777955	TTLL11;TTLL11	Body;Body
cg02449762	-0.076761456	2.85E-05	10	5661741
cg07587250	0.082426898	2.86E-05	1	110730304	SLC6A17	Body
cg02772159	0.076497794	2.86E-05	5	171808623	SH3PXD2B	Body
cg05412906	-0.058324122	2.87E-05	14	102562780	HSP90AA1	Body
cg19446990	-0.074812147	2.87E-05	11	61739400			S_Shelf
cg19010139	0.076274147	2.87E-05	3	41695019	ULK4	Body
cg18307978	-0.078005241	2.87E-05	7	30953124	AQP1	Body
cg16876823	0.047383049	2.88E-05	19	2987082	TLE6;TLE6	Body;Body
cg19180698	0.093703882	2.89E-05	4	82471371
cg04306992	-0.095407901	2.89E-05	1	4712355			N_Shore
cg07067710	0.074760753	2.90E-05	11	115631452			S_Shore
cg19125081	-0.057573273	2.90E-05	2	242219370	HDLBP	5'UTR
cg19767622	0.059166237	2.90E-05	6	164051738			Island
cg25505880	-0.060214834	2.90E-05	11	62574338	NXF1;NXF1	TSS1500;TSS1500	S_Shore
cg22315844	0.083360757	2.91E-05	6	69342841			N_Shelf
cg12427469	-0.079882705	2.91E-05	11	2809574	KCNQ1;KCNQ1	Body;Body	N_Shelf
cg08266712	-0.075522922	2.91E-05	14	104979372
cg07788061	0.061232372	2.92E-05	19	13207239	NFIX	3'UTR	N_Shore
cg21045636	0.058296969	2.93E-05	14	104746527
cg19018709	-0.075948209	2.94E-05	10	104211388	C10orf95	TSS200	S_Shore
cg05266836	-0.096475722	2.94E-05	17	55124187			S_Shore
cg15240033	-0.082050783	2.94E-05	6	3623985
cg14832223	0.053301115	2.94E-05	15	75490372			N_Shelf
cg11715092	-0.132511845	2.94E-05	21	47705294	C21orf57;C21orf57;MCM3AP	TSS1500;TSS1500;TSS200	N_Shore
cg13072098	0.064038823	2.95E-05	1	64512024	ROR1;ROR1	Body;Body
cg23065097	-0.093875329	2.95E-05	2	24271827	FKBP1B;FKBP1B	TSS1500;TSS1500	N_Shore
cg07225255	0.048380996	2.96E-05	15	44086625	SERF2;MIR1282	3'UTR;TSS1500	S_Shore
cg06217504	-0.088617524	2.96E-05	4	147056211
cg23300529	0.048822177	2.97E-05	8	21989012	HR;HR	TSS1500;TSS1500	Island
cg04658601	-0.079279744	2.97E-05	4	803014	CPLX1	Body
cg14507658	-0.105238946	2.97E-05	21	46408142			Island
cg06664775	-0.073608647	2.98E-05	19	22033893			N_Shore
cg03824768	0.076283783	2.98E-05	5	5320334	ADAMTS16	3'UTR
cg09821328	-0.076330717	2.98E-05	1	18152144	ACTL8	Body	N_Shore
cg23098195	0.055443597	2.98E-05	5	141770115
cg15855970	0.05423523	2.99E-05	6	99273338			S_Shore
cg07236114	0.038074895	3.00E-05	11	84254533	DLG2;DLG2	Body;Body
cg14780446	0.057770986	3.01E-05	19	48565104	PLA2G4C;PLA2G4C;PLA2G4C	Body;Body;Body	Island
cg15209934	0.050920428	3.01E-05	19	52800385	ZNF480	TSS200	N_Shore
cg16057587	-0.099516916	3.01E-05	7	136698566	CHRM2;CHRM2;CHRM2;CHRM2;CHRM2;CHRM2;CHRM2;CHRM2	5'UTR;5'UTR;5'UTR;5'UTR;5'UTR;5'UTR;5'UTR;5'UTR
cg21739530	-0.094156229	3.01E-05	4	174186068	GALNT7	Body
cg13413996	-0.089416339	3.01E-05	9	136324127	ADAMTS13;ADAMTS13;ADAMTS13;C9orf7;C9orf7;ADAMTS13	Body;Body;Body;TSS1500;TSS1500;Body	N_Shore
cg27076552	-0.114798024	3.01E-05	16	27788255	KIAA0556	Body
cg04847275	-0.076347389	3.02E-05	14	95693828	CLMN	Body
cg09586583	-0.060282069	3.03E-05	1	54755153	SSBP3;SSBP3;SSBP3	Body;Body;Body
cg00408764	-0.110836679	3.03E-05	5	106088
cg13701768	-0.072108756	3.03E-05	9	36882152	PAX5	Body	Island
cg16560137	-0.042550656	3.03E-05	14	104565926	ASPG	Body	N_Shelf
cg25773695	0.089957164	3.03E-05	1	116191657	VANGL1	5'UTR
cg20491406	0.06117951	3.03E-05	1	201693818	NAV1	Body
cg24374161	0.067774908	3.04E-05	11	46582058	AMBRA1	5'UTR
cg03347632	0.088276406	3.04E-05	1	230457979	PGBD5	3'UTR
cg08237565	-0.09149309	3.04E-05	8	982243			N_Shore
cg12208353	-0.074748364	3.05E-05	2	152527013	NEB;NEB;NEB	Body;Body;Body
cg26437697	-0.08695346	3.05E-05	14	55143755	SAMD4A;SAMD4A	Body;Body
cg04384810	-0.092477945	3.05E-05	14	91621555	C14orf159;C14orf159;C14orf159;C14orf159;C14orf159	5'UTR;5'UTR;5'UTR;5'UTR;5'UTR
cg03945895	-0.050550143	3.06E-05	1	14111352	PRDM2;PRDM2;PRDM2;PRDM2	Body;Body;Body;Body
cg25872855	-0.09602564	3.06E-05	10	89998445
cg17862368	-0.041924656	3.06E-05	17	41935474	CD300LG;CD300LG;CD300LG	3'UTR;Body;3'UTR
cg25368647	0.044454429	3.06E-05	5	176736591	MXD3;MXD3	Body;Body	N_Shore
cg20814312	-0.108822872	3.07E-05	2	133339746	GPR39	Body	N_Shelf
cg00675160	-0.109922835	3.08E-05	16	1208531	CACNA1H;CACNA1H	Body;Body	Island
cg20924286	-0.09236052	3.08E-05	3	170136159	CLDN11	TSS1500	N_Shore
cg13231680	-0.063409399	3.08E-05	3	7693146	GRM7;GRM7	Body;Body
cg04821520	-0.103820608	3.09E-05	11	37525709
cg11911653	-0.101799629	3.09E-05	5	2170490
cg14738766	-0.082074936	3.09E-05	6	42896418	CNPY3	TSS1500	N_Shore
cg15299233	0.083739821	3.09E-05	15	75162173	SCAMP2	Body	N_Shelf
cg18384190	-0.155239849	3.09E-05	10	3283566
cg11887376	0.069110994	3.10E-05	5	1118670
cg27189533	-0.078649068	3.10E-05	16	87312115
cg26988016	-0.060394392	3.10E-05	19	10612802	KEAP1;KEAP1	5'UTR;5'UTR	N_Shore
cg07328351	-0.061240856	3.11E-05	21	48026298	S100B	TSS1500
cg05165422	0.072656702	3.11E-05	1	173473245	SLC9A11	Body
cg13575422	0.066097121	3.12E-05	9	91608364	C9orf47;S1PR3;C9orf47	3'UTR;5'UTR;3'UTR	S_Shore
cg00091302	0.067279657	3.12E-05	1	182602986
cg02244431	-0.098203926	3.12E-05	2	236588226	AGAP1;AGAP1	Body;Body
cg22452682	-0.062409245	3.13E-05	1	1882619			N_Shelf
cg15444081	-0.089552008	3.13E-05	7	123406500
cg14373873	-0.069572435	3.13E-05	11	113211441	TTC12	Body
cg13062888	-0.060958584	3.14E-05	1	18325742
cg20337057	0.074740564	3.15E-05	2	217280162	SMARCAL1;SMARCAL1	Body;Body	S_Shelf
cg08125202	-0.089471966	3.15E-05	12	3274943	TSPAN9;TSPAN9	5'UTR;5'UTR
cg08879365	0.069228992	3.16E-05	12	106066082
cg20517697	-0.040974303	3.16E-05	14	74208225	C14orf43;C14orf43	5'UTR;5'UTR
cg08810664	-0.073809018	3.16E-05	4	183673157	ODZ3	Body
cg06850159	0.091038854	3.16E-05	10	84157607	NRG3;NRG3;NRG3	Body;Body;Body
cg26104815	-0.073642163	3.17E-05	6	141486137
cg02058628	-0.079397291	3.18E-05	1	2164542	SKI	Body	S_Shelf
cg05233899	-0.033675373	3.18E-05	19	5478484			Island
cg15619820	-0.100136537	3.18E-05	1	3133763	PRDM16;PRDM16	Body;Body
cg01635555	-0.080256754	3.19E-05	16	73101264			S_Shore
cg15728744	-0.130561589	3.19E-05	1	5917533
cg19083626	-0.084855214	3.20E-05	7	55322087			N_Shore
cg11235787	0.073011543	3.20E-05	17	6920975	MIR195	Body	S_Shelf
cg24295139	-0.069573065	3.21E-05	19	34850788			S_Shore
cg01912455	0.09803894	3.21E-05	22	24128528	SMARCB1;SMARCB1	TSS1500;TSS1500	N_Shore
cg05009172	-0.067463129	3.21E-05	14	105012513
cg03162410	-0.064485256	3.22E-05	19	14671422	TECR	Body
cg08568767	-0.099989275	3.23E-05	10	133606037
cg20061010	0.026919048	3.23E-05	7	35301861			S_Shore
cg14409940	-0.060705227	3.24E-05	9	130967820	CIZ1;DNM1;DNM1;CIZ1	TSS1500;Body;Body;TSS1500	S_Shore
cg21500895	0.048473442	3.24E-05	12	107974296	BTBD11;BTBD11	TSS1500;Body	N_Shore
cg20797674	-0.055225333	3.25E-05	1	35656325	SFPQ	Body	N_Shore
cg21937958	0.071610579	3.27E-05	11	35815134	TRIM44	Body
cg04525852	-0.082088341	3.28E-05	4	125632538	ANKRD50;ANKRD50	5'UTR;5'UTR	N_Shore
cg13027183	-0.088212896	3.28E-05	6	15504872	JARID2	Body
cg26121639	-0.100893906	3.29E-05	10	131639315	EBF3	Body	S_Shore
cg25516542	-0.087997138	3.29E-05	5	2141773
cg11524422	-0.104195066	3.29E-05	1	41120824	RIMS3	5'UTR	S_Shore
cg03550352	0.074960736	3.29E-05	2	178400837	AGPS	Body
cg01105938	-0.059062089	3.30E-05	7	140343477			S_Shelf
cg17170262	-0.087239141	3.30E-05	1	184715203	EDEM3	Body
cg13062913	0.027884773	3.30E-05	21	22369485	NCAM2	TSS1500	Island
cg18231025	0.075740588	3.30E-05	1	59573471
cg23015219	0.055578722	3.31E-05	22	36780890	MYH9	5'UTR	N_Shelf
cg09533708	-0.138918448	3.31E-05	2	95961703	KCNIP3	TSS1500
cg08667600	-0.106665697	3.31E-05	3	29623882	RBMS3;RBMS3;RBMS3	Body;Body;Body
cg03238899	-0.084327628	3.31E-05	4	174166943	GALNT7	Body
cg00231207	0.067291844	3.32E-05	4	4616630
cg01703355	-0.048213912	3.32E-05	3	152067880	MBNL1;MBNL1;MBNL1;MBNL1;MBNL1;MBNL1;MBNL1	Body;Body;Body;Body;Body;Body;Body
cg02613300	-0.079937245	3.32E-05	11	123776728	OR8D4	TSS1500
cg15963095	-0.065803821	3.33E-05	14	99560165
cg00005437	0.074457436	3.33E-05	17	18010740	DRG2;MYO15A	3'UTR;TSS1500
cg04127998	0.099132377	3.33E-05	14	76518992	C14orf179;C14orf179	Body;Body
cg00450475	0.02916903	3.33E-05	10	75118604	TTC18;TTC18	1stExon;5'UTR	Island
cg16217794	-0.07523936	3.33E-05	12	100579233
cg08515811	0.10683184	3.34E-05	17	77921489	TBC1D16	Body	N_Shore
cg01932823	0.061660804	3.34E-05	16	57701726	GPR97	TSS1500
cg09014716	0.051011979	3.34E-05	2	97207598	ARID5A	Body	S_Shelf
cg27534624	-0.09207696	3.34E-05	12	7072727	MIR141;MIR200C	TSS1500;TSS200
cg19043800	-0.099746338	3.35E-05	13	37702050
cg04938738	-0.110761758	3.36E-05	11	1689429	HCCA2	Body
cg02380531	0.063225204	3.36E-05	6	99279097			N_Shore
cg04601045	-0.078538886	3.36E-05	7	157416840	PTPRN2;PTPRN2;PTPRN2	Body;Body;Body	S_Shelf
cg25321720	0.02833883	3.36E-05	22	23524906	BCR;BCR	Body;Body	S_Shore
cg24015037	-0.07069521	3.37E-05	17	709242	NXN	Body	N_Shore
cg24191426	-0.085627878	3.37E-05	17	17908098	LRRC48;LRRC48;LRRC48;LRRC48	Body;Body;Body;Body	N_Shelf
cg16498514	-0.069510685	3.37E-05	4	1376752	KIAA1530	Body
cg19540316	-0.061533416	3.37E-05	13	113622750	MCF2L	TSS200	Island
cg19906672	-0.074219138	3.38E-05	4	6918868	TBC1D14;TBC1D14	5'UTR;5'UTR
cg22801913	0.068752809	3.38E-05	11	47176841	C11orf49;C11orf49;C11orf49;C11orf49	Body;Body;Body;Body
cg19120251	0.024623527	3.39E-05	10	105598517	SH3PXD2A	Body
cg05785811	-0.085989574	3.39E-05	1	7731082	CAMTA1	Body
cg12090052	-0.089673224	3.39E-05	6	35109435	TCP11;TCP11	TSS1500;TSS1500	Island
cg05011113	-0.069227425	3.39E-05	1	29804189			N_Shore
cg09541794	0.093320941	3.40E-05	8	144872852			Island
cg06746318	-0.135430738	3.40E-05	7	101755186	CUX1;CUX1;CUX1	Body;Body;Body
cg14573268	-0.062314601	3.40E-05	5	165063158
cg07999042	-0.074401628	3.40E-05	11	61598930	FADS2	Body	S_Shelf
cg03233426	0.03864597	3.40E-05	17	53800554	TMEM100;TMEM100	TSS1500;5'UTR
cg15089567	-0.073431865	3.41E-05	7	1957317	MAD1L1;MAD1L1;MAD1L1	Body;Body;Body
cg09841842	-0.093102301	3.41E-05	14	51974848	FRMD6	5'UTR
cg18885125	-0.078241017	3.41E-05	1	3396343	ARHGEF16	Body	S_Shore
cg23331981	-0.127738754	3.41E-05	10	7574780
cg26076119	-0.092450249	3.42E-05	14	104666047
cg02093692	-0.049702732	3.43E-05	3	193798490
cg04206724	0.090535718	3.43E-05	16	11027999	DEXI	3'UTR
cg01301117	-0.089662821	3.43E-05	7	1953969	MAD1L1;MAD1L1;MAD1L1	Body;Body;Body	S_Shelf
cg27062927	-0.033426937	3.43E-05	11	17555142	USH1C;USH1C	Body;Body
cg05380759	0.062741238	3.43E-05	3	45579354	LARS2	Body
cg24134897	-0.115859873	3.43E-05	11	859670	TSPAN4;TSPAN4;TSPAN4;TSPAN4;TSPAN4;TSPAN4;TSPAN4	5'UTR;Body;Body;Body;Body;Body;Body	S_Shore
cg11210878	-0.104886906	3.44E-05	11	62689065	CHRM1	TSS200	N_Shore
cg05345996	-0.093183967	3.44E-05	10	133508028			N_Shore
cg00136173	0.082124183	3.44E-05	5	176045746			N_Shore
cg18072756	0.069126448	3.44E-05	19	5455306	ZNRF4	TSS200	N_Shore
cg17223520	-0.064718962	3.44E-05	1	32739114	LCK;LCK	5'UTR;TSS1500	N_Shore
cg10883123	-0.104929848	3.45E-05	13	113436651	ATP11A;ATP11A	Body;Body	N_Shelf
cg10975897	-0.106034541	3.45E-05	6	15504844	JARID2	Body
cg12097330	0.072271644	3.45E-05	17	79050221	BAIAP2;BAIAP2;BAIAP2;BAIAP2	Body;Body;Body;Body	N_Shore
cg25565264	-0.052281636	3.45E-05	5	157173866	LSM11	Body	S_Shelf
cg17341366	-0.115961268	3.46E-05	2	10148966
cg25375569	0.043779424	3.46E-05	22	31537064	PLA2G3	TSS1500
cg13407144	-0.085591076	3.46E-05	10	33468337	NRP1	3'UTR
cg14540461	0.04346888	3.46E-05	12	15990183
cg25403488	-0.096290694	3.46E-05	7	3221228
cg23948843	0.034344262	3.46E-05	2	164204752			Island
cg00292312	0.055517623	3.47E-05	1	7318138	CAMTA1	Body
cg25999891	0.054175705	3.47E-05	17	17724687	SREBF1;SREBF1	Body;Body	N_Shelf
cg07865418	-0.089121214	3.47E-05	5	6411408
cg14405603	-0.079758291	3.48E-05	10	101768701	DNMBP	5'UTR
cg20102280	-0.119533919	3.48E-05	13	47470793	HTR2A;HTR2A	5'UTR;Body
cg16134191	0.05492453	3.48E-05	11	31847509			Island
cg15446939	-0.094242191	3.49E-05	17	38296011	CASC3	TSS1500
cg08878744	0.063307852	3.49E-05	1	152783674	LCE1B	TSS1500
cg02972715	-0.086811676	3.51E-05	14	24039333	JPH4;JPH4	Body;Body	S_Shelf
cg20054182	0.085034159	3.51E-05	13	94840865	GPC6	Body
cg26373697	-0.062453067	3.51E-05	4	187807912			N_Shelf
cg02980621	0.089070798	3.51E-05	8	65280876			N_Shore
cg05549773	-0.073799251	3.52E-05	5	1183037
cg13614617	-0.105168788	3.53E-05	15	65656635	IGDCC3	Body	S_Shelf
cg19431235	-0.048168719	3.53E-05	13	60265198	DIAPH3	Body
cg10933494	0.077364812	3.53E-05	6	28983143			N_Shore
cg00563107	-0.088116315	3.53E-05	4	141173528			N_Shore
cg24051242	-0.067039208	3.53E-05	11	68096138	LRP5	Body
cg04169380	-0.104374942	3.53E-05	6	161516638	MAP3K4;MAP3K4	Body;Body
cg11330108	-0.067214239	3.54E-05	18	60986115	BCL2;BCL2	5'UTR;5'UTR	N_Shore
cg26333454	-0.101924393	3.54E-05	14	59164891
cg05937046	-0.072032931	3.55E-05	14	77588860			N_Shelf
cg03712843	0.066350988	3.55E-05	13	39565534	STOML3;STOML3	TSS1500;TSS1500
cg24174020	-0.056086097	3.56E-05	11	1224985			N_Shelf
cg17649815	-0.07527588	3.56E-05	2	233201361	DIS3L2	3'UTR
cg10692140	0.07442367	3.56E-05	6	30496072
cg09853822	0.084680536	3.56E-05	17	4712456	PLD2	Body	S_Shore
cg23682634	0.061299575	3.56E-05	12	16148947	DERA	Body
cg12581627	0.016822413	3.57E-05	13	61987935	PCDH20	Body
cg05572417	-0.06520696	3.57E-05	13	113637815	MCF2L;MCF2L	Body;Body	S_Shore
cg21518332	-0.078011708	3.57E-05	12	2029751
cg12499062	0.063381287	3.57E-05	18	11519034
cg19660243	-0.071342488	3.58E-05	12	125048224			N_Shelf
cg13728106	-0.077538924	3.58E-05	9	139704146	C9orf86;C9orf86;LOC100131193	Body;Body;TSS1500	S_Shore
cg08195921	-0.063176152	3.59E-05	12	131701622
cg14410395	0.035558044	3.59E-05	5	134879818			Island
cg00836101	0.085302225	3.59E-05	15	39876248	THBS1	Body	S_Shelf
cg13475638	0.06695478	3.59E-05	11	86389346
cg11476317	-0.085664108	3.60E-05	13	24476792			N_Shore
cg06529996	-0.087423644	3.60E-05	2	3469212	TTC15	Body
cg06242730	-0.076385905	3.60E-05	7	1064100	C7orf50;C7orf50;MIR339;C7orf50	Body;Body;TSS1500;Body	S_Shore
cg06417243	-0.089212561	3.60E-05	17	71543112	SDK2	Body
cg23558626	-0.079645472	3.61E-05	2	154400847
cg04025049	-0.104332644	3.61E-05	1	239987399	CHRM3	5'UTR
cg19600583	-0.080532547	3.61E-05	1	3145639	PRDM16;PRDM16	Body;Body	N_Shelf
cg01262913	-0.092088891	3.62E-05	21	38580486	DSCR9	TSS1500
cg02239830	-0.062942666	3.62E-05	7	1360629			N_Shelf
cg03799230	-0.041777925	3.62E-05	11	80184550
cg06389888	0.05933777	3.62E-05	2	135011991	MGAT5	1stExon
cg21742071	-0.089765501	3.63E-05	12	76571364
cg02152631	0.055157484	3.64E-05	8	29133647
cg06589199	-0.115665711	3.64E-05	2	794763
cg18381955	-0.085734386	3.64E-05	1	235330524	ARID4B;ARID4B	3'UTR;3'UTR
cg11939346	-0.083266124	3.65E-05	3	123813454	KALRN;KALRN;KALRN	TSS200;TSS200;TSS200
cg21171339	-0.071933546	3.65E-05	9	79791169	VPS13A;VPS13A;VPS13A;VPS13A	TSS1500;TSS1500;TSS1500;TSS1500	N_Shore
cg21411705	0.082396684	3.65E-05	6	138747752	NHSL1;NHSL1	Body;Body	S_Shelf
cg14860219	-0.053313747	3.65E-05	1	151042743	GABPB2	TSS1500	N_Shore
cg19600538	-0.068014866	3.65E-05	1	95329706	SLC44A3;SLC44A3	Body;Body
cg20530843	-0.082095025	3.65E-05	3	9976241	CRELD1;CRELD1;CRELD1	Body;Body;1stExon	S_Shore
cg24163658	0.10406003	3.65E-05	3	58182370	DNASE1L3	Body
cg10176463	-0.038651078	3.65E-05	1	940782			S_Shelf
cg27265630	0.096439778	3.66E-05	10	85958429	PCDH21	Body	S_Shelf
cg01702055	0.048913652	3.66E-05	6	13303065
cg13983442	-0.097626326	3.67E-05	1	176174365	RFWD2;RFWD2	Body;Body	N_Shore
cg19113686	-0.095473619	3.67E-05	3	101406347	RPL24	TSS1500	S_Shore
cg22675767	0.073780076	3.67E-05	1	1234367	ACAP3	Body
cg20417869	-0.068844854	3.68E-05	20	61785868			N_Shelf
cg05218245	0.089858104	3.68E-05	6	31683352	LY6G6D	Body
cg05811904	-0.083778727	3.68E-05	7	137620397	CREB3L2	Body
cg22864689	0.065070047	3.69E-05	8	40270959
cg17552116	-0.121308053	3.69E-05	3	126721513	PLXNA1	Body
cg18354203	-0.089038679	3.69E-05	11	27696004	BDNF;BDNF;BDNF;BDNF;BDNF;BDNF;BDNF;BDNF;BDNF;BDNF;BDNF;BDNF;BDNF;BDNF;BDNF;BDNFOS;BDNF	Body;5'UTR;Body;5'UTR;5'UTR;5'UTR;Body;5'UTR;5'UTR;5'UTR;5'UTR;5'UTR;5'UTR;5'UTR;5'UTR;Body;5'UTR
cg10486610	-0.047892461	3.69E-05	20	61298677	LOC100127888;SLCO4A1	TSS1500;Body
cg11289941	-0.078355587	3.69E-05	10	35207290
cg06430772	0.092076121	3.70E-05	2	236443508	AGAP1;AGAP1	Body;Body	N_Shore
cg11287292	-0.098926947	3.70E-05	4	178277261	NEIL3	Body
cg24954210	-0.108943463	3.70E-05	3	62856521	CADPS;CADPS;CADPS	Body;Body;Body	N_Shelf
cg00921160	-0.108362078	3.70E-05	14	97129452
cg16284674	0.144398536	3.71E-05	10	135123337	ZNF511;TUBGCP2	Body;TSS1500	Island
cg15992935	-0.086694274	3.71E-05	6	137366346	IL20RA	TSS200	S_Shore
cg09758796	0.071062479	3.71E-05	16	19239848	SYT17	Body
cg12487153	0.107210888	3.72E-05	6	13560875
cg06768361	-0.11792933	3.72E-05	12	117480333	TESC;TESC;TESC	Body;Body;Body	N_Shelf
cg07775292	0.079553554	3.72E-05	22	30720496	TBC1D10A	Body	N_Shelf
cg01611626	-0.082346063	3.72E-05	16	2565338	ATP6V0C	Body	S_Shore
cg09464735	-0.068171862	3.73E-05	5	172175855			Island
cg27552679	0.061616404	3.73E-05	15	74425757	ISLR2;ISLR2;ISLR2;ISLR2	Body;Body;Body;Body	Island
cg17960934	0.059545684	3.74E-05	7	70096791	AUTS2;AUTS2	Body;Body	S_Shore
cg16250472	-0.067929251	3.75E-05	6	168948186	SMOC2;SMOC2	Body;Body
cg01281601	0.064783356	3.75E-05	16	15931190	MYH11;MYH11;MYH11;MYH11	Body;Body;Body;Body
cg11498228	-0.11011734	3.76E-05	8	1895431	ARHGEF10	Body	S_Shore
cg04071118	-0.03275305	3.76E-05	20	37555933	FAM83D	Body	S_Shore
cg19172278	-0.064021889	3.76E-05	7	152623304			Island
cg04234540	0.079124728	3.76E-05	5	134442081
cg09859492	0.030994375	3.76E-05	2	218723349	TNS1	Body
cg19843036	0.033383785	3.77E-05	4	159131516	TMEM144;TMEM144	5'UTR;1stExon	Island
cg25349373	-0.058156346	3.78E-05	12	5615527
cg09728333	-0.081240826	3.78E-05	3	177329038
cg17906105	-0.090693744	3.78E-05	7	158488980	NCAPG2	Body
cg21350860	-0.143089988	3.79E-05	2	173080153
cg08886695	-0.105978791	3.80E-05	4	3369023	RGS12;RGS12	Body;Body	S_Shelf
cg05997414	-0.097779909	3.81E-05	2	240152476	HDAC4	Body	N_Shore
cg09543819	0.0940614	3.81E-05	6	49881441
cg16401270	-0.074020683	3.81E-05	1	32404469	PTP4A2;PTP4A2	TSS1500;TSS1500	S_Shore
cg13829804	0.058493995	3.81E-05	6	33390907	SYNGAP1	Body	N_Shelf
cg00372908	0.048549398	3.82E-05	2	174523069
cg17973115	-0.07317632	3.82E-05	1	25333445
cg02558476	0.04696689	3.83E-05	16	2880326	ZG16B	1stExon
cg03952543	-0.077161469	3.84E-05	6	123101437	FABP7	Body
cg23678210	-0.111833542	3.85E-05	6	36391852	PXT1	Body	S_Shore
cg18565355	0.047099902	3.85E-05	8	95653874	ESRP1;ESRP1;ESRP1;ESRP1;ESRP1	Body;Body;Body;Body;Body	N_Shore
cg06294319	-0.076621888	3.86E-05	8	127387971
cg26574777	-0.047755599	3.86E-05	13	100927476	PCCA;PCCA	Body;Body
cg08299809	-0.0663286	3.89E-05	2	10545065	HPCAL1;HPCAL1	5'UTR;5'UTR
cg13447684	-0.091349407	3.89E-05	7	1895903	MAD1L1;MAD1L1;MAD1L1	Body;Body;Body	N_Shore
cg24307341	-0.044397991	3.90E-05	1	21904484	ALPL;ALPL	3'UTR;3'UTR
cg23081204	0.049240846	3.90E-05	4	2278594	ZFYVE28	Body	S_Shore
cg26872780	-0.107718251	3.91E-05	2	149478494	EPC2	Body
cg23028178	0.045535715	3.91E-05	1	236229267	NID1	TSS1500	S_Shore
cg03557950	-0.079858158	3.92E-05	13	113410887	ATP11A;ATP11A	Body;Body	S_Shore
cg08795279	0.042017398	3.92E-05	16	56623816	MT3	Body	Island
cg07988060	-0.071113096	3.92E-05	17	30234789
cg12708799	0.090570164	3.92E-05	10	438227	DIP2C	Body
cg16997395	0.079084889	3.94E-05	14	77219008
cg20366397	-0.101743602	3.94E-05	3	59759843	FHIT;FHIT	Body;Body
cg04419883	-0.064095291	3.94E-05	16	85607562
cg04517079	0.050410484	3.94E-05	6	41546161	FOXP4;FOXP4;FOXP4	Body;Body;Body
cg04636672	-0.131315285	3.94E-05	16	31884761	ZNF267	TSS1500	N_Shore
cg16105461	-0.036987533	3.95E-05	11	61485853	DAGLA	5'UTR	N_Shelf
cg20103124	-0.14944405	3.95E-05	13	31309625	ALOX5AP	TSS200
cg14118187	-0.073930095	3.95E-05	11	128809139	TP53AIP1	5'UTR
cg02941085	-0.088844142	3.95E-05	7	157413287	PTPRN2;PTPRN2;PTPRN2	Body;Body;Body	N_Shore
cg25766247	-0.087756011	3.96E-05	8	59714165
cg09727148	-0.058608952	3.96E-05	21	43560719	UMODL1;UMODL1	3'UTR;3'UTR
cg09914542	0.054592595	3.96E-05	15	68499180	CALML4;CALML4	TSS1500;TSS1500
cg10395252	0.080421088	3.97E-05	14	76236901	TTLL5	Body
cg03004126	0.081879906	3.97E-05	16	11325588			N_Shore
cg08079266	-0.044124688	3.97E-05	16	817098	MSLN;MSLN	Body;Body
cg27330193	-0.122286722	3.97E-05	3	114137930	ZBTB20;ZBTB20;ZBTB20;ZBTB20;ZBTB20;ZBTB20	5'UTR;5'UTR;5'UTR;5'UTR;5'UTR;5'UTR
cg25024734	-0.082005411	3.99E-05	10	112152815
cg22562383	-0.069319564	3.99E-05	5	1123154
cg24166100	-0.069367653	3.99E-05	2	218886643
cg25066772	0.067956475	4.00E-05	14	93136682	RIN3	Body
cg16516295	-0.073648483	4.00E-05	3	129147846	C3orf25	TSS1500	S_Shore
cg03929531	-0.105868867	4.00E-05	15	52405162	BCL2L10	TSS200	S_Shore
cg08195491	0.066726916	4.00E-05	16	50746063	NOD2	Body
cg12914100	0.052262352	4.01E-05	12	113734359	TPCN1;TPCN1	3'UTR;3'UTR
cg25711997	-0.073766243	4.01E-05	10	106075710	ITPRIP	Body	Island
cg10272520	-0.079534388	4.01E-05	4	151178205	DCLK2;DCLK2	3'UTR;3'UTR	S_Shore
cg19808643	-0.081603116	4.02E-05	5	122110361	SNX2	TSS1500	N_Shore
cg11753157	0.099156321	4.02E-05	14	99734018	BCL11B;BCL11B	Body;Body	N_Shelf
cg10054641	0.08039524	4.02E-05	8	133773093	TMEM71;TMEM71	TSS200;TSS200
cg14091149	0.08353622	4.02E-05	1	16273971	ZBTB17	Body	S_Shelf
cg23000734	0.046027331	4.02E-05	10	126850823	CTBP2	TSS1500	Island
cg00721530	-0.032916454	4.03E-05	15	89951404			N_Shore
cg26060634	-0.048776836	4.04E-05	7	152623299			Island
cg11298343	-0.05293854	4.04E-05	19	41306150	EGLN2;EGLN2	5'UTR;TSS200	N_Shore
cg05122437	-0.092761728	4.05E-05	13	30055092	MTUS2;MTUS2	Body;Body	S_Shore
cg24043628	0.039553753	4.05E-05	1	225960108
cg02126235	-0.082455582	4.05E-05	14	94855034	SERPINA1;SERPINA1;SERPINA1;SERPINA1;SERPINA1;SERPINA1;SERPINA1;SERPINA1;SERPINA1;SERPINA1;SERPINA1;SERPINA1	5'UTR;5'UTR;5'UTR;5'UTR;5'UTR;5'UTR;5'UTR;5'UTR;5'UTR;5'UTR;1stExon;5'UTR
cg12656740	-0.088174285	4.05E-05	1	205422437			N_Shelf
cg10699871	-0.091211282	4.05E-05	22	19879696	TXNRD2	Body
cg14466759	-0.114689024	4.06E-05	7	101518899	CUX1;CUX1;CUX1	Body;Body;Body
cg08821747	-0.081079889	4.06E-05	4	39641752	C4orf34	TSS1500	S_Shore
cg14564722	-0.110283664	4.06E-05	3	71251601	FOXP1;FOXP1	5'UTR;5'UTR
cg24327307	-0.068172886	4.07E-05	1	54753071	SSBP3;SSBP3;SSBP3	Body;Body;Body
cg02772663	0.066640276	4.08E-05	10	121172898	GRK5	Body
cg11838827	-0.093618437	4.08E-05	10	120001368
cg12048965	-0.086196101	4.08E-05	10	3848384
cg12688965	-0.091098449	4.08E-05	8	144582077	ZC3H3	Body
cg03233876	-0.094343248	4.08E-05	19	575412	BSG;BSG;BSG	Body;Body;Body	N_Shelf
cg23009067	-0.114349604	4.10E-05	7	2775923	GNA12	Body	S_Shore
cg24821554	0.068678606	4.10E-05	13	51639953	GUCY1B2	Body
cg24843443	-0.141164994	4.10E-05	4	169402197	DDX60L	TSS1500	S_Shore
cg18097189	0.034169161	4.10E-05	3	154147955	GPR149	TSS1500	S_Shore
cg12957986	0.071396035	4.13E-05	1	111061829	KCNA10	TSS200
cg02235659	0.077824296	4.13E-05	3	45066580	CLEC3B	TSS1500
cg25630910	-0.114962841	4.13E-05	12	123753186	CDK2AP1	Body	N_Shore
cg15074789	-0.087702552	4.13E-05	1	16451437	EPHA2	3'UTR
cg02192528	0.04865424	4.14E-05	4	8478146	C4orf23	3'UTR
cg00537121	-0.060397353	4.15E-05	11	67055633	ANKRD13D;ANKRD13D	TSS1500;TSS1500	N_Shore
cg09422806	0.064001526	4.15E-05	19	3364015	NFIC	Body	N_Shelf
cg16411883	-0.082664518	4.15E-05	5	106878353	EFNA5	Body
cg13293943	-0.06545736	4.15E-05	22	39264340	CBX6	Body	S_Shore
cg26933683	-0.08549677	4.16E-05	17	61918738	SMARCD2;SMARCD2	Body;Body	N_Shore
cg19933595	0.038510122	4.16E-05	4	146857013	ZNF827	Body	N_Shore
cg23670904	-0.080027709	4.17E-05	8	94416863
cg27404023	0.063802972	4.18E-05	2	162283994			Island
cg02663352	0.075072412	4.18E-05	11	35167041	CD44;CD44;CD44;CD44;CD44	Body;Body;Body;Body;Body
cg25628989	-0.069354777	4.19E-05	11	57093345	TNKS1BP1	TSS1500	S_Shore
cg25181284	0.054616979	4.19E-05	12	50497037	GPD1	TSS1500
cg26667395	-0.07765495	4.19E-05	10	93392399	PPP1R3C	Body	N_Shore
cg09175915	-0.086640352	4.20E-05	1	10683577	PEX14	Body
cg21871151	0.050778177	4.20E-05	1	45272637	TCTEX1D4;TCTEX1D4	5'UTR;1stExon	S_Shore
cg00384537	0.062361936	4.20E-05	17	39637963	KRT35	TSS1500
cg19095267	0.051771021	4.20E-05	13	40107622	LHFP	Body
cg15823100	0.060948334	4.21E-05	22	32027580	PISD	TSS1500	S_Shore
cg26306994	-0.061758884	4.21E-05	12	6493521	LTBR;LTBR	1stExon;5'UTR	Island
cg25823142	0.037451516	4.22E-05	21	47394354			Island
cg09760422	-0.084174038	4.23E-05	2	128146352			S_Shore
cg17297613	-0.089503615	4.23E-05	2	110028104	SH3RF3	Body
cg13204699	0.033989742	4.24E-05	13	50703841			Island
cg24149237	-0.085534792	4.24E-05	11	117687628
cg18067069	-0.081216029	4.24E-05	8	17937731	ASAH1;ASAH1;ASAH1	Body;Body;Body	N_Shelf
cg24837084	0.072605222	4.24E-05	12	122310688
cg00340052	-0.067978939	4.26E-05	2	236812921	AGAP1;AGAP1	Body;Body
[truncated: 182 more rows]
