# Supplementary material for: 5-hydroxymethylcytosine is highly dynamic across human fetal brain development
Source: BMC Genomics. 2017 Sep 18;18:738. doi: 10.1186/s12864-017-4091-x (PMC5604137; doi:10.1186/s12864-017-4091-x)
Supplement: Supplementary file 1 — Supplementary Tables. (ZIP 82808 kb) [file 12864_2017_4091_MOESM1_ESM.zip › Supplementary table 8 - 254 dDHRs.csv]

Chr	start	end	size	N probes	slk_sidak_p	Genes
22	46449430	46450115	685	11	1.10E-15	C22orf26 LOC150381
15	89920348	89922793	2445	18	1.52E-15	LOC254559
17	76037035	76037563	528	6	2.66E-15	TNRC6C
8	41167660	41168482	822	12	4.15E-14	SFRP1
7	2653651	2654531	880	7	7.77E-14	IQCE
6	99272559	99273831	1272	14	9.67E-13
2	162282922	162284645	1723	12	1.11E-12
13	113435678	113437119	1441	9	4.06E-12	ATP11A
6	15504844	15505461	617	7	9.80E-12	JARID2
15	74426925	74427500	575	5	5.14E-11	ISLR2
7	101723207	101723948	741	6	5.27E-11	CUX1
13	112712424	112712796	372	4	2.67E-10
2	794646	795479	833	6	3.81E-10
15	74424640	74426335	1695	8	4.96E-10	ISLR2
2	23839842	23840556	714	5	1.48E-09	KLHL29
10	73848458	73849125	667	10	1.60E-09	SPOCK2
6	31669485	31670198	713	6	2.53E-09	BAT5
7	157412195	157413288	1093	8	2.61E-09	PTPRN2
14	98444151	98444534	383	5	3.11E-09	C14orf64
11	67141628	67143063	1435	11	5.59E-09	LOC100130987 CLCF1
6	130182053	130182968	915	9	6.14E-09	C6orf191
12	125002007	125002475	468	4	6.37E-09	NCOR2
17	47093489	47094253	764	4	7.05E-09	IGF2BP1
7	28725358	28725677	319	5	1.28E-08	CREB5
7	31375861	31376489	628	4	1.58E-08
6	30710755	30711967	1212	32	1.80E-08	IER3 FLOT1
18	21572622	21572749	127	4	1.87E-08	TTC39C
11	31846819	31848555	1736	9	2.66E-08
17	79374340	79374742	402	4	3.39E-08	BAHCC1
13	113622038	113623234	1196	9	4.36E-08	MCF2L
10	134828571	134829833	1262	8	4.63E-08
16	72459595	72460115	520	6	4.84E-08
1	79085162	79086198	1036	6	5.61E-08	IFI44L
3	181413373	181414190	817	6	5.80E-08	SOX2OT
1	10690011	10690589	578	4	6.35E-08	PEX14
17	76170799	76171846	1047	6	7.07E-08	TK1
10	13771107	13771466	359	4	9.96E-08	FRMD4A
10	131671373	131671777	404	5	1.19E-07	EBF3
6	37460940	37461351	411	5	1.67E-07	C6orf129
16	73265937	73266786	849	6	1.70E-07
1	11760709	11761417	708	6	1.71E-07	C1orf187
5	3605783	3606796	1013	7	1.79E-07
5	134879818	134880581	763	5	2.69E-07
1	3164390	3164643	253	4	2.75E-07	PRDM16
8	9952636	9953023	387	4	2.85E-07	MSRA
14	23878195	23878797	602	4	3.04E-07	MYH6
3	58563097	58563908	811	8	3.33E-07	FAM107A
1	3070337	3070787	450	4	3.54E-07	PRDM16
1	2221807	2222675	868	6	3.85E-07	SKI
17	76975944	76976358	414	8	4.37E-07	LGALS3BP
2	129491004	129491647	643	3	4.57E-07
5	1122753	1123155	402	5	5.82E-07
10	22605982	22606073	91	3	6.59E-07	COMMD3
20	61446962	61448320	1358	35	6.93E-07	COL9A3
19	3364892	3365202	310	3	7.05E-07	NFIC
2	162280741	162281499	758	3	7.35E-07	TBR1
8	141599141	141599437	296	5	7.64E-07	EIF2C2
6	31507316	31508666	1350	12	8.20E-07	BAT1
10	21797112	21797820	708	6	8.25E-07
4	139609965	139610189	224	4	9.55E-07
7	157347375	157348267	892	6	9.59E-07	PTPRN2
2	231731972	231732670	698	3	9.97E-07	ITM2C
7	4049599	4050044	445	4	9.99E-07	SDK1
11	123396039	123396594	555	8	1.12E-06	GRAMD1B
9	97847913	97848737	824	5	1.16E-06	MIR24-1 C9orf3
7	135433353	135433791	438	8	1.27E-06	FAM180A
7	157369895	157370706	811	6	1.28E-06	PTPRN2
2	200331675	200332740	1065	6	1.31E-06	FLJ32063
7	1250038	1250965	927	15	1.55E-06
17	7791319	7792675	1356	8	1.64E-06	CHD3
22	50523955	50524692	737	6	1.86E-06	MLC1
17	79304188	79304684	496	9	1.97E-06	TMEM105
12	97884975	97885730	755	5	2.27E-06	RMST MIR1251
1	230457631	230458394	763	7	2.39E-06	PGBD5
9	131682737	131683313	576	5	2.45E-06	PHYHD1
6	170559115	170560098	983	11	2.69E-06
20	55199914	55200446	532	4	2.95E-06
6	30582174	30582739	565	5	3.02E-06	PPP1R10
6	25042495	25043047	552	5	3.23E-06
19	3464765	3465072	307	5	3.50E-06
6	30655870	30657276	1406	18	3.54E-06	KIAA1949 NRM
7	100463206	100463986	780	6	3.55E-06	SLC12A9 TRIP6
22	41763093	41763513	420	10	3.70E-06	TEF
10	116444040	116444464	424	4	3.89E-06	ABLIM1
4	77815872	77816516	644	4	3.95E-06	ANKRD56
13	113637695	113637904	209	4	4.03E-06	MCF2L
17	27038886	27039524	638	6	4.39E-06	PROCA1
1	5950209	5951029	820	6	4.52E-06	NPHP4
10	134260981	134261656	675	3	4.70E-06	C10orf91
8	139613712	139614021	309	4	4.73E-06	COL22A1
1	3056152	3057367	1215	8	4.96E-06	PRDM16
7	1983169	1983985	816	5	5.18E-06	MAD1L1
7	96745051	96745697	646	3	5.35E-06	ACN9
7	100075304	100075507	203	5	5.36E-06	TSC22D4
5	16670826	16671497	671	4	5.52E-06	MYO10
16	89439392	89440325	933	6	5.66E-06	ANKRD11
6	34662875	34663278	403	3	5.82E-06	C6orf106
7	2775587	2776007	420	5	5.90E-06	GNA12
14	94423192	94424157	965	8	5.97E-06	ASB2
15	101728611	101728654	43	3	6.16E-06	CHSY1
6	161860203	161860636	433	5	6.60E-06	PARK2
5	172750611	172751332	721	5	6.85E-06	STC2
1	67266410	67267130	720	4	7.45E-06	INSL5
13	51639953	51640443	490	6	7.89E-06	GUCY1B2
5	3854173	3855078	905	7	8.53E-06
5	178902699	178903088	389	5	8.91E-06
6	32043676	32044497	821	10	8.95E-06	TNXB
1	242612787	242613246	459	4	9.55E-06	PLD5
10	134645960	134646283	323	5	9.77E-06
1	25240865	25240939	74	3	1.10E-05	RUNX3
22	46481099	46482024	925	12	1.22E-05	LOC400931
1	54856035	54856512	477	4	1.24E-05	SSBP3
15	39875655	39876249	594	3	1.24E-05	THBS1
13	25746297	25746645	348	6	1.29E-05	FAM123A
7	157468082	157468343	261	4	1.36E-05	PTPRN2
11	128807618	128807904	286	3	1.38E-05	TP53AIP1
15	42130650	42130736	86	3	1.38E-05	JMJD7-PLA2G4B PLA2G4B
2	3063115	3064103	988	10	1.40E-05
2	105275613	105276154	541	5	1.41E-05
1	5919703	5920515	812	5	1.45E-05
1	27849102	27849296	194	3	1.46E-05
1	2190850	2191659	809	4	1.50E-05	SKI
12	124798815	124799224	409	4	1.51E-05	FAM101A
1	2249617	2250861	1244	8	1.73E-05
2	198063653	198063782	129	3	1.75E-05	ANKRD44
5	176166629	176166981	352	3	1.91E-05
22	29729206	29729348	142	4	1.95E-05	AP1B1 SNORD125
3	27761408	27761678	270	3	2.05E-05	EOMES
19	47216767	47218032	1265	11	2.08E-05	PRKD2
11	133902050	133902372	322	4	2.11E-05	LOC100128239
10	131323903	131324190	287	4	2.16E-05	MGMT
10	729001	729712	711	5	2.24E-05	DIP2C
7	32111062	32111454	392	6	2.30E-05	PDE1C
1	41950237	41951186	949	5	2.43E-05	EDN2
7	157695357	157695879	522	4	2.50E-05	PTPRN2
5	2141540	2142053	513	3	2.54E-05
10	131686103	131686886	783	9	2.54E-05	EBF3
4	79971177	79971463	286	5	2.59E-05
16	50745944	50746064	120	3	2.62E-05	NOD2
11	63753169	63753439	270	6	2.75E-05	OTUB1
11	19371800	19372554	754	7	2.82E-05	NAV2
13	114881103	114881903	800	7	2.91E-05	RASA3
6	35109121	35109549	428	10	2.93E-05	TCP11
10	134818842	134819663	821	6	3.02E-05
14	24867164	24867492	328	3	3.09E-05	NYNRIN
12	124864528	124865131	603	5	3.11E-05	NCOR2
8	133772657	133773485	828	6	3.12E-05	TMEM71
10	131665419	131666170	751	7	3.26E-05	EBF3
2	236586191	236586745	554	5	3.29E-05	AGAP1
11	119994722	119994878	156	3	3.57E-05	TRIM29
16	70759914	70760143	229	3	3.74E-05	VAC14
7	105319437	105319820	383	6	3.82E-05	ATXN7L1
11	69065333	69065870	537	4	4.06E-05
14	103986227	103986468	241	4	4.10E-05	CKB
7	157414087	157414581	494	4	4.11E-05	PTPRN2
7	3221150	3221374	224	3	4.41E-05
2	16124662	16124941	279	3	4.67E-05
7	28448103	28448296	193	3	4.88E-05	CREB5
7	157334648	157335527	879	6	4.95E-05	PTPRN2
16	79030857	79030891	34	3	5.38E-05	WWOX
8	65283649	65284520	871	6	5.42E-05
12	6492890	6493522	632	8	5.98E-05	LTBR
13	97873877	97874632	755	6	6.04E-05	MBNL2
11	57364841	57365089	248	6	6.21E-05	SERPING1
17	48845563	48846190	627	4	6.25E-05	C17orf73
7	2059412	2060180	768	7	6.31E-05	MAD1L1
10	131706744	131706880	136	3	6.44E-05	EBF3
12	6948846	6949261	415	4	6.51E-05	GNB3 LEPREL2
19	5036609	5037220	611	6	6.61E-05	KDM4B
10	100154826	100155207	381	4	6.64E-05	PYROXD2 MIR1287
8	77585222	77585449	227	4	6.82E-05	LOC100192378
9	34591041	34591619	578	4	6.83E-05	CNTFR
4	71858644	71859088	444	4	6.91E-05	DCK
6	32942063	32942809	746	10	7.12E-05	BRD2
10	45359611	45359722	111	3	7.13E-05
14	105183652	105184177	525	5	7.14E-05	INF2
5	34042976	34043510	534	7	7.56E-05	C1QTNF3
4	7862646	7862660	14	3	7.74E-05	AFAP1
4	57547347	57548094	747	7	7.81E-05	HOPX
4	113065795	113066440	645	4	8.36E-05	C4orf32
12	114232702	114232906	204	3	8.47E-05
1	234871410	234871478	68	3	8.61E-05
6	99278991	99279796	805	7	9.22E-05
7	99691127	99691889	762	15	9.26E-05	MIR25 MCM7 MIR93 MIR106B
1	55012989	55013957	968	5	9.53E-05	ACOT11
13	112292532	112292611	79	3	0.000102
14	101037198	101037265	67	3	0.0001097	BEGAIN
19	610955	611507	552	5	0.0001138	HCN2
1	55504848	55505149	301	7	0.0001142	PCSK9
11	22362708	22363371	663	4	0.0001171	SLC17A6
5	139089549	139090315	766	3	0.000127
11	65197533	65198138	605	7	0.0001278
2	232348334	232348795	461	4	0.0001345
8	28918821	28919235	414	3	0.0001376
4	141173528	141173868	340	3	0.0001379
16	29188654	29189043	389	3	0.0001382
16	73205994	73206625	631	6	0.0001384
15	93617833	93618029	196	3	0.0001417	RGMA
16	89686618	89687053	435	5	0.0001444	DPEP1
X	149395936	149396269	333	4	0.0001446	MIR2114
18	43912991	43913347	356	3	0.0001485	RNF165
10	130012874	130013155	281	6	0.0001515
3	50487955	50488163	208	3	0.000159	CACNA2D2
14	31343146	31343428	282	4	0.0001605	COCH
13	31306018	31306304	286	3	0.0001653
1	151042743	151043473	730	10	0.0001714	GABPB2
7	157320088	157320663	575	7	0.0001757
22	24979254	24979965	711	11	0.0001796	GGT1
7	155971032	155971399	367	5	0.0001804
6	33871907	33872666	759	6	0.0001828
8	27338183	27338249	66	3	0.000188	CHRNA2
11	875569	875981	412	3	0.0002016	CHID1
3	48230338	48230399	61	3	0.0002049	CDC25A
13	40762150	40762470	320	6	0.0002068
7	158075968	158076568	600	4	0.0002256	PTPRN2
7	101508949	101509162	213	3	0.0002439	CUX1
20	61866960	61867534	574	8	0.0002456	BIRC7
10	130789381	130789493	112	3	0.0002476
16	83986702	83986942	240	5	0.0002605	OSGIN1
6	158454220	158454776	556	4	0.0002659	SYNJ2
7	18329562	18330093	531	4	0.0002971
9	130967820	130968073	253	3	0.0003137	CIZ1 DNM1
10	134850253	134850328	75	3	0.0003179
1	4718212	4718574	362	3	0.0004641	AJAP1
5	3188066	3188375	309	5	0.0004718
6	150070041	150070203	162	3	0.0005227	PCMT1
11	1242710	1243301	591	6	0.0005547	MUC5B
8	9765583	9765692	109	3	0.0006795
16	89162196	89162886	690	5	0.0007091	ACSF3
2	128438738	128439172	434	3	0.0007548	LIMS2
12	110252616	110252832	216	3	0.0007567	TRPV4
2	45397874	45398382	508	4	0.0008542
11	1421113	1421210	97	3	0.0008708	BRSK2
11	123940566	123940680	114	3	0.0009665
1	205491418	205491542	124	3	0.0009725	CDK18
12	2045722	2045811	89	3	0.0009739
16	86228628	86228679	51	3	0.00102
2	5896473	5896550	77	3	0.001045
19	14260587	14260652	65	3	0.001169	LPHN1
6	109274429	109274497	68	3	0.001214	ARMC2
16	27788173	27788256	83	3	0.001554	KIAA0556
3	51996797	51997034	237	3	0.001555	PCBP4
2	240153778	240153821	43	3	0.002539	HDAC4
13	43596577	43596657	80	3	0.003126	DNAJC15
6	30652396	30653408	1012	11	0.004564	KIAA1949
11	75898132	75898204	72	3	0.005166	WNT11
7	1894574	1895061	487	3	0.006471	MAD1L1
7	157455790	157456002	212	3	0.006632	PTPRN2
1	16084445	16084759	314	3	0.01127	FBLIM1
6	33771931	33772367	436	4	0.01458	MLN
6	168377452	168377724	272	5	0.01672	HGC6.3
10	119291766	119292263	497	4	0.01858	EMX2OS
13	78494171	78494463	292	4	0.02971	EDNRB
11	117957509	117957666	157	3	0.04742	TMPRSS4
